# Supplementary material for: Synthesis of organic liquid crystals containing selectively fluorinated cyclopropanes
Source: Beilstein J Org Chem. 2020 Apr 14;16:674–80. doi: 10.3762/bjoc.16.65 (PMC7176930; doi:10.3762/bjoc.16.65)
Supplement: File 2 — Crystallographic information file of compound 11a. [file Beilstein_J_Org_Chem-16-674-s002.cif]

data_15
_audit_creation_date                               2018-09-25
_audit_creation_method                            'by CrystalStructure 4.3'

_publ_section_references
;
    ENTER OTHER REFERENCES

    Rigaku (2018). CrystalStructure. Version 4.3. 
    Rigaku Corporation, Tokyo, Japan.

    Sheldrick, G. M. (2014). Acta Cryst. (2014). A70, C1437.
    SHELXT Version 2014/4

    Sheldrick, G.M. (2008) SHELXL Version 2014/7, Acta Cryst. A64, 112-122.

    Rigaku Oxford Diffraction (2015), CrysAlisPro. version 1.171.39.8d.
    Rigaku Corporation, Tokyo, Japan

;


_chemical_formula_sum                             'C17 H28 F2'
_chemical_formula_moiety                          'C17 H28 F2'
_chemical_formula_weight                           270.40
_chemical_melting_point                            ?

#==============================================================================
# CRYSTAL DATA
_space_group_crystal_system                        triclinic
_space_group_name_H-M_alt                         'P -1'
_space_group_name_Hall                            '-P 1'
_space_group_IT_number                             2
loop_
_space_group_symop_id
_space_group_symop_operation_xyz
1   '+X,+Y,+Z'
2   '-X,-Y,-Z'
#------------------------------------------------------------------------------
_cell_length_a                                     5.95332(14)
_cell_length_b                                     10.8810(2)
_cell_length_c                                     13.1778(3)
_cell_angle_alpha                                  113.800(2)
_cell_angle_beta                                   90.4964(19)
_cell_angle_gamma                                  98.6123(18)
_cell_volume                                       769.98(3)
_cell_formula_units_Z                              2
_cell_measurement_reflns_used                      6863
_cell_measurement_theta_min                        4.47
_cell_measurement_theta_max                        75.11
_cell_measurement_temperature                      125
#------------------------------------------------------------------------------
_exptl_crystal_description                         prism
_exptl_crystal_colour                              colourless
_exptl_crystal_size_max                            0.100
_exptl_crystal_size_mid                            0.100
_exptl_crystal_size_min                            0.030
_exptl_crystal_density_diffrn                      1.166
_exptl_crystal_density_meas                        ?
_exptl_crystal_density_method                     'not measured'
_exptl_crystal_F_000                               296.00
_exptl_absorpt_coefficient_mu                      0.661
_exptl_absorpt_correction_type                     multi-scan
_exptl_absorpt_process_details
;
CrysAlisPro 1.171.39.8d (Rigaku Oxford Diffraction, 2015)
Empirical absorption correction using spherical harmonics,
 implemented in SCALE3 ABSPACK scaling algorithm.
;
_exptl_absorpt_correction_T_min                    0.751
_exptl_absorpt_correction_T_max                    0.980

#==============================================================================
# EXPERIMENTAL DATA

_diffrn_ambient_temperature                        125
_diffrn_radiation_type                            'Cu K\a'
_diffrn_radiation_wavelength                       1.54184
_diffrn_measurement_device_type                   'Rigaku XtaLAB P200'
_diffrn_measurement_method                         \w
_diffrn_detector_area_resol_mean                   5.811
_diffrn_reflns_number                              8735
_diffrn_reflns_av_unetI/netI                       0.0098
_diffrn_reflns_av_R_equivalents                    0.0134
_diffrn_reflns_theta_max                           75.289
_diffrn_reflns_theta_min                           3.677
_diffrn_reflns_theta_full                          67.684
_diffrn_measured_fraction_theta_max                0.953
_diffrn_measured_fraction_theta_full               0.979
_diffrn_reflns_Laue_measured_fraction_max          0.953
_diffrn_reflns_Laue_measured_fraction_full         0.979
_diffrn_reflns_point_group_measured_fraction_max   0.953
_diffrn_reflns_point_group_measured_fraction_full  0.979
_diffrn_reflns_limit_h_min                        -7
_diffrn_reflns_limit_h_max                         7
_diffrn_reflns_limit_k_min                        -13
_diffrn_reflns_limit_k_max                         12
_diffrn_reflns_limit_l_min                        -16
_diffrn_reflns_limit_l_max                         15
_diffrn_standards_number                           0
_diffrn_standards_interval_count                   .
_diffrn_standards_decay_%                          ?
_reflns_number_total                               3050
_reflns_number_gt                                  2819
_reflns_threshold_expression                       F^2^>2.0\s(F^2^)
_reflns_Friedel_coverage          0.000
_reflns_Friedel_fraction_max      .
_reflns_Friedel_fraction_full     .

#==============================================================================
# REFINEMENT DATA

_refine_special_details
;
    Refinement was performed using all reflections. The weighted 
    R-factor (wR) and goodness of fit (S) are based on F^2^.
    R-factor (gt) are based on F. The threshold expression of
    F^2^ > 2.0 sigma(F^2^) is used only for calculating R-factor (gt).
;
_refine_ls_structure_factor_coef                   Fsqd
_refine_ls_R_factor_all                            0.0522
_refine_ls_R_factor_gt                             0.0488
_refine_ls_wR_factor_ref                           0.2420
_refine_ls_wR_factor_gt                            0.2293
_refine_ls_number_restraints                       0
_refine_ls_hydrogen_treatment                      constr
_refine_ls_number_reflns                           3050
_refine_ls_number_parameters                       172
_refine_ls_goodness_of_fit_ref                     1.162
_refine_ls_weighting_scheme                        calc
_refine_ls_weighting_details
                   'w = 1/[\s^2^(Fo^2^)+(0.2000P)^2^] where P=(Fo^2^+2Fc^2^)/3'
_atom_sites_solution_hydrogens                     geom
_atom_sites_solution_primary                       direct
_atom_sites_solution_secondary                     difmap
_refine_ls_shift/su_max                            0.000
_refine_diff_density_max                           0.29
_refine_diff_density_min                          -0.34
_refine_ls_extinction_method                       none
_refine_ls_extinction_coef                         ?

loop_
_atom_type_symbol
_atom_type_description
_atom_type_scat_dispersion_real
_atom_type_scat_dispersion_imag
_atom_type_scat_source
  'C' 'C'  0.0181 0.0091 
;
International Tables for Crystallography
(Vol. C, Tables 4.2.6.8 and 6.1.1.4)
;
  'H' 'H'  0.0000 0.0000 
;
International Tables for Crystallography
(Vol. C, Table 6.1.1.4)
;
  'F' 'F'  0.0727 0.0534 
;
International Tables for Crystallography
(Vol. C, Tables 4.2.6.8 and 6.1.1.4)
;

#==============================================================================
# ATOMIC COORDINATES AND THERMAL PARAMETERS

loop_
 _atom_site_label
 _atom_site_type_symbol
 _atom_site_fract_x
 _atom_site_fract_y
 _atom_site_fract_z
 _atom_site_U_iso_or_equiv
 _atom_site_adp_type
 _atom_site_occupancy
 _atom_site_site_symmetry_order  
 _atom_site_calc_flag
 _atom_site_refinement_flags_posn
 _atom_site_refinement_flags_adp
 _atom_site_refinement_flags_occupancy
 _atom_site_disorder_assembly
 _atom_site_disorder_group
F1 F -0.17399(14) 0.25670(8) -0.06608(7) 0.0533(4) Uani 1 1 d . . . . .
F2 F -0.20897(13) 0.12380(8) 0.02321(7) 0.0545(4) Uani 1 1 d . . . . .
C1 C 0.12538(18) 0.30454(11) 0.07935(9) 0.0304(3) Uani 1 1 d . . . . .
C2 C 0.19176(17) 0.44675(11) 0.08495(8) 0.0291(3) Uani 1 1 d . . . . .
H2A H 0.0840 0.5049 0.1290 0.035 Uiso 1 1 calc R U . . .
H2B H 0.1815 0.4437 0.0089 0.035 Uiso 1 1 calc R U . . .
C3 C 0.43358(18) 0.50884(11) 0.13796(9) 0.0293(3) Uani 1 1 d . . . . .
H3A H 0.4680 0.6041 0.1453 0.035 Uiso 1 1 calc R U . . .
H3B H 0.5427 0.4572 0.0888 0.035 Uiso 1 1 calc R U . . .
C4 C 0.46511(16) 0.50694(10) 0.25334(8) 0.0262(3) Uani 1 1 d . . . . .
H4 H 0.3534 0.5599 0.3011 0.031 Uiso 1 1 calc R U . . .
C5 C 0.40337(18) 0.35927(11) 0.24160(9) 0.0299(3) Uani 1 1 d . . . . .
H5A H 0.5120 0.3045 0.1947 0.036 Uiso 1 1 calc R U . . .
H5B H 0.4185 0.3578 0.3159 0.036 Uiso 1 1 calc R U . . .
C6 C 0.16073(18) 0.29465(11) 0.18966(9) 0.0311(3) Uani 1 1 d . . . . .
H6A H 0.1325 0.1977 0.1780 0.037 Uiso 1 1 calc R U . . .
H6B H 0.0504 0.3417 0.2410 0.037 Uiso 1 1 calc R U . . .
C7 C 0.70538(16) 0.57567(11) 0.31070(9) 0.0263(3) Uani 1 1 d . . . . .
H7 H 0.8166 0.5185 0.2668 0.032 Uiso 1 1 calc R U . . .
C8 C 0.77311(18) 0.71894(11) 0.31394(9) 0.0306(3) Uani 1 1 d . . . . .
H8A H 0.7765 0.7120 0.2367 0.037 Uiso 1 1 calc R U . . .
H8B H 0.6556 0.7743 0.3501 0.037 Uiso 1 1 calc R U . . .
C9 C 1.00529(17) 0.79201(11) 0.37626(9) 0.0304(3) Uani 1 1 d . . . . .
H9A H 1.0343 0.8854 0.3790 0.037 Uiso 1 1 calc R U . . .
H9B H 1.1255 0.7431 0.3348 0.037 Uiso 1 1 calc R U . . .
C10 C 1.02008(17) 0.80039(10) 0.49493(9) 0.0282(3) Uani 1 1 d . . . . .
H10 H 0.9041 0.8550 0.5368 0.034 Uiso 1 1 calc R U . . .
C11 C 0.95863(18) 0.65656(11) 0.49095(9) 0.0290(3) Uani 1 1 d . . . . .
H11A H 1.0768 0.6025 0.4535 0.035 Uiso 1 1 calc R U . . .
H11B H 0.9577 0.6624 0.5679 0.035 Uiso 1 1 calc R U . . .
C12 C 0.72642(17) 0.58363(11) 0.42940(8) 0.0283(3) Uani 1 1 d . . . . .
H12A H 0.6068 0.6319 0.4720 0.034 Uiso 1 1 calc R U . . .
H12B H 0.6990 0.4901 0.4261 0.034 Uiso 1 1 calc R U . . .
C13 C -0.0570(2) 0.21106(12) -0.00279(11) 0.0424(4) Uani 1 1 d . . . . .
C14 C 0.1741(2) 0.18406(13) -0.02750(10) 0.0447(4) Uani 1 1 d . . . . .
H14A H 0.2439 0.2055 -0.0876 0.054 Uiso 1 1 calc R U . . .
H14B H 0.2192 0.1043 -0.0194 0.054 Uiso 1 1 calc R U . . .
C15 C 1.25455(18) 0.87290(11) 0.55414(9) 0.0308(3) Uani 1 1 d . . . . .
H15A H 1.3696 0.8169 0.5156 0.037 Uiso 1 1 calc R U . . .
H15B H 1.2900 0.9608 0.5471 0.037 Uiso 1 1 calc R U . . .
C16 C 1.27788(18) 0.90062(12) 0.67702(9) 0.0365(4) Uani 1 1 d . . . . .
H16A H 1.2443 0.8130 0.6846 0.044 Uiso 1 1 calc R U . . .
H16B H 1.1634 0.9568 0.7161 0.044 Uiso 1 1 calc R U . . .
C17 C 1.5141(2) 0.97368(14) 0.73297(11) 0.0423(4) Uani 1 1 d . . . . .
H17A H 1.5185 0.9886 0.8115 0.051 Uiso 1 1 calc R U . . .
H17B H 1.6282 0.9177 0.6959 0.051 Uiso 1 1 calc R U . . .
H17C H 1.5473 1.0617 0.7274 0.051 Uiso 1 1 calc R U . . .

loop_
 _atom_site_aniso_label
 _atom_site_aniso_U_11
 _atom_site_aniso_U_22
 _atom_site_aniso_U_33
 _atom_site_aniso_U_23
 _atom_site_aniso_U_13
 _atom_site_aniso_U_12
F1 0.0660(6) 0.0417(5) 0.0549(6) 0.0294(4) -0.0289(4) -0.0090(4)
F2 0.0583(6) 0.0406(5) 0.0676(6) 0.0343(5) -0.0213(4) -0.0161(4)
C1 0.0366(6) 0.0273(6) 0.0316(6) 0.0171(5) -0.0014(4) 0.0034(5)
C2 0.0341(6) 0.0290(6) 0.0305(6) 0.0189(5) -0.0013(4) 0.0043(4)
C3 0.0328(6) 0.0292(6) 0.0321(6) 0.0201(5) -0.0001(4) 0.0020(4)
C4 0.0304(6) 0.0255(6) 0.0285(6) 0.0170(5) 0.0020(4) 0.0048(4)
C5 0.0353(6) 0.0287(6) 0.0326(6) 0.0202(5) -0.0008(4) 0.0033(4)
C6 0.0361(6) 0.0288(6) 0.0345(6) 0.0212(5) -0.0016(4) 0.0002(4)
C7 0.0300(6) 0.0258(6) 0.0288(6) 0.0168(5) 0.0023(4) 0.0054(4)
C8 0.0368(6) 0.0283(6) 0.0335(6) 0.0208(5) -0.0014(4) 0.0026(4)
C9 0.0352(6) 0.0258(6) 0.0356(6) 0.0191(5) 0.0007(4) 0.0019(4)
C10 0.0313(6) 0.0249(6) 0.0315(6) 0.0151(5) 0.0022(4) 0.0043(4)
C11 0.0336(6) 0.0279(6) 0.0305(6) 0.0181(5) -0.0017(4) 0.0025(4)
C12 0.0318(6) 0.0275(6) 0.0309(6) 0.0190(5) -0.0003(4) 0.0008(4)
C13 0.0559(8) 0.0294(7) 0.0439(7) 0.0215(6) -0.0165(5) -0.0044(5)
C14 0.0693(9) 0.0298(7) 0.0365(6) 0.0142(5) 0.0013(6) 0.0109(6)
C15 0.0330(6) 0.0274(6) 0.0337(6) 0.0152(5) 0.0015(4) 0.0025(4)
C16 0.0357(6) 0.0380(7) 0.0339(6) 0.0158(5) -0.0021(5) -0.0022(5)
C17 0.0408(7) 0.0417(7) 0.0422(7) 0.0184(6) -0.0061(5) -0.0029(5)

#==============================================================================
_computing_data_collection
                                    'CrysAlisPro 1.171.39.8d (Rigaku OD, 2015)'
_computing_cell_refinement
                                    'CrysAlisPro 1.171.39.8d (Rigaku OD, 2015)'
_computing_data_reduction
                                    'CrysAlisPro 1.171.39.8d (Rigaku OD, 2015)'
_computing_structure_solution
                                      'SHELXT Version 2014/4 (Sheldrick, 2014)'
_computing_structure_refinement
                                      'SHELXL Version 2014/7 (Sheldrick, 2008)'
_computing_publication_material
                                          'CrystalStructure 4.3 (Rigaku, 2018)'
_computing_molecular_graphics                     'CrystalStructure 4.3'

#==============================================================================
# MOLECULAR GEOMETRY

_geom_special_details
;
 All esds (except the esd in the dihedral angle between two l.s. planes)
 are estimated using the full covariance matrix.  The cell esds are taken
 into account individually in the estimation of esds in distances, angles
 and torsion angles; correlations between esds in cell parameters are only
 used when they are defined by crystal symmetry.  An approximate (isotropic)
 treatment of cell esds is used for estimating esds involving l.s. planes.
;

loop_
 _geom_bond_atom_site_label_1
 _geom_bond_atom_site_label_2
 _geom_bond_distance
 _geom_bond_site_symmetry_2
 _geom_bond_publ_flag
F1 C13 1.3620(13) . ?
F2 C13 1.3595(14) . ?
C1 C13 1.4646(15) . ?
C1 C2 1.5101(14) . ?
C1 C6 1.5153(13) . ?
C1 C14 1.5545(16) . ?
C2 C3 1.5256(14) . ?
C2 H2A 0.9900 . ?
C2 H2B 0.9900 . ?
C3 C4 1.5392(12) . ?
C3 H3A 0.9900 . ?
C3 H3B 0.9900 . ?
C4 C5 1.5370(14) . ?
C4 C7 1.5431(13) . ?
C4 H4 1.0000 . ?
C5 C6 1.5296(14) . ?
C5 H5A 0.9900 . ?
C5 H5B 0.9900 . ?
C6 H6A 0.9900 . ?
C6 H6B 0.9900 . ?
C7 C8 1.5338(13) . ?
C7 C12 1.5342(13) . ?
C7 H7 1.0000 . ?
C8 C9 1.5301(14) . ?
C8 H8A 0.9900 . ?
C8 H8B 0.9900 . ?
C9 C10 1.5302(13) . ?
C9 H9A 0.9900 . ?
C9 H9B 0.9900 . ?
C10 C15 1.5278(13) . ?
C10 C11 1.5322(13) . ?
C10 H10 1.0000 . ?
C11 C12 1.5269(13) . ?
C11 H11A 0.9900 . ?
C11 H11B 0.9900 . ?
C12 H12A 0.9900 . ?
C12 H12B 0.9900 . ?
C13 C14 1.461(2) . ?
C14 H14A 0.9900 . ?
C14 H14B 0.9900 . ?
C15 C16 1.5237(14) . ?
C15 H15A 0.9900 . ?
C15 H15B 0.9900 . ?
C16 C17 1.5256(14) . ?
C16 H16A 0.9900 . ?
C16 H16B 0.9900 . ?
C17 H17A 0.9800 . ?
C17 H17B 0.9800 . ?
C17 H17C 0.9800 . ?

loop_
 _geom_angle_atom_site_label_1
 _geom_angle_atom_site_label_2
 _geom_angle_atom_site_label_3
 _geom_angle
 _geom_angle_site_symmetry_1
 _geom_angle_site_symmetry_3
 _geom_angle_publ_flag
C13 C1 C2 118.65(9) . . ?
C13 C1 C6 120.09(9) . . ?
C2 C1 C6 113.93(9) . . ?
C13 C1 C14 57.81(9) . . ?
C2 C1 C14 117.52(8) . . ?
C6 C1 C14 117.62(9) . . ?
C1 C2 C3 111.19(8) . . ?
C1 C2 H2A 109.4 . . ?
C3 C2 H2A 109.4 . . ?
C1 C2 H2B 109.4 . . ?
C3 C2 H2B 109.4 . . ?
H2A C2 H2B 108.0 . . ?
C2 C3 C4 111.88(8) . . ?
C2 C3 H3A 109.2 . . ?
C4 C3 H3A 109.2 . . ?
C2 C3 H3B 109.2 . . ?
C4 C3 H3B 109.2 . . ?
H3A C3 H3B 107.9 . . ?
C5 C4 C3 108.81(8) . . ?
C5 C4 C7 112.77(8) . . ?
C3 C4 C7 112.61(8) . . ?
C5 C4 H4 107.5 . . ?
C3 C4 H4 107.5 . . ?
C7 C4 H4 107.5 . . ?
C6 C5 C4 112.20(8) . . ?
C6 C5 H5A 109.2 . . ?
C4 C5 H5A 109.2 . . ?
C6 C5 H5B 109.2 . . ?
C4 C5 H5B 109.2 . . ?
H5A C5 H5B 107.9 . . ?
C1 C6 C5 110.78(8) . . ?
C1 C6 H6A 109.5 . . ?
C5 C6 H6A 109.5 . . ?
C1 C6 H6B 109.5 . . ?
C5 C6 H6B 109.5 . . ?
H6A C6 H6B 108.1 . . ?
C8 C7 C12 109.18(8) . . ?
C8 C7 C4 112.46(8) . . ?
C12 C7 C4 111.69(7) . . ?
C8 C7 H7 107.8 . . ?
C12 C7 H7 107.8 . . ?
C4 C7 H7 107.8 . . ?
C9 C8 C7 113.28(8) . . ?
C9 C8 H8A 108.9 . . ?
C7 C8 H8A 108.9 . . ?
C9 C8 H8B 108.9 . . ?
C7 C8 H8B 108.9 . . ?
H8A C8 H8B 107.7 . . ?
C8 C9 C10 112.55(7) . . ?
C8 C9 H9A 109.1 . . ?
C10 C9 H9A 109.1 . . ?
C8 C9 H9B 109.1 . . ?
C10 C9 H9B 109.1 . . ?
H9A C9 H9B 107.8 . . ?
C15 C10 C9 111.04(8) . . ?
C15 C10 C11 112.70(8) . . ?
C9 C10 C11 109.00(8) . . ?
C15 C10 H10 108.0 . . ?
C9 C10 H10 108.0 . . ?
C11 C10 H10 108.0 . . ?
C12 C11 C10 112.37(8) . . ?
C12 C11 H11A 109.1 . . ?
C10 C11 H11A 109.1 . . ?
C12 C11 H11B 109.1 . . ?
C10 C11 H11B 109.1 . . ?
H11A C11 H11B 107.9 . . ?
C11 C12 C7 113.36(8) . . ?
C11 C12 H12A 108.9 . . ?
C7 C12 H12A 108.9 . . ?
C11 C12 H12B 108.9 . . ?
C7 C12 H12B 108.9 . . ?
H12A C12 H12B 107.7 . . ?
F2 C13 F1 107.32(10) . . ?
F2 C13 C14 120.63(10) . . ?
F1 C13 C14 119.86(11) . . ?
F2 C13 C1 120.33(10) . . ?
F1 C13 C1 119.72(9) . . ?
C14 C13 C1 64.18(8) . . ?
C13 C14 C1 58.01(8) . . ?
C13 C14 H14A 118.0 . . ?
C1 C14 H14A 118.0 . . ?
C13 C14 H14B 118.0 . . ?
C1 C14 H14B 118.0 . . ?
H14A C14 H14B 115.1 . . ?
C16 C15 C10 115.03(8) . . ?
C16 C15 H15A 108.5 . . ?
C10 C15 H15A 108.5 . . ?
C16 C15 H15B 108.5 . . ?
C10 C15 H15B 108.5 . . ?
H15A C15 H15B 107.5 . . ?
C15 C16 C17 113.29(9) . . ?
C15 C16 H16A 108.9 . . ?
C17 C16 H16A 108.9 . . ?
C15 C16 H16B 108.9 . . ?
C17 C16 H16B 108.9 . . ?
H16A C16 H16B 107.7 . . ?
C16 C17 H17A 109.5 . . ?
C16 C17 H17B 109.5 . . ?
H17A C17 H17B 109.5 . . ?
C16 C17 H17C 109.5 . . ?
H17A C17 H17C 109.5 . . ?
H17B C17 H17C 109.5 . . ?

loop_
 _geom_torsion_atom_site_label_1
 _geom_torsion_atom_site_label_2
 _geom_torsion_atom_site_label_3
 _geom_torsion_atom_site_label_4
 _geom_torsion
 _geom_torsion_site_symmetry_1
 _geom_torsion_site_symmetry_2
 _geom_torsion_site_symmetry_3
 _geom_torsion_site_symmetry_4
 _geom_torsion_publ_flag
C13 C1 C2 C3 -157.41(10) . . . . ?
C6 C1 C2 C3 52.44(12) . . . . ?
C14 C1 C2 C3 -90.98(11) . . . . ?
C1 C2 C3 C4 -54.94(12) . . . . ?
C2 C3 C4 C5 57.00(11) . . . . ?
C2 C3 C4 C7 -177.22(7) . . . . ?
C3 C4 C5 C6 -57.02(11) . . . . ?
C7 C4 C5 C6 177.29(7) . . . . ?
C13 C1 C6 C5 158.25(11) . . . . ?
C2 C1 C6 C5 -52.06(12) . . . . ?
C14 C1 C6 C5 91.32(11) . . . . ?
C4 C5 C6 C1 54.59(11) . . . . ?
C5 C4 C7 C8 175.52(8) . . . . ?
C3 C4 C7 C8 51.91(11) . . . . ?
C5 C4 C7 C12 -61.32(11) . . . . ?
C3 C4 C7 C12 175.07(8) . . . . ?
C12 C7 C8 C9 52.20(11) . . . . ?
C4 C7 C8 C9 176.76(8) . . . . ?
C7 C8 C9 C10 -55.49(11) . . . . ?
C8 C9 C10 C15 179.56(8) . . . . ?
C8 C9 C10 C11 54.82(11) . . . . ?
C15 C10 C11 C12 -178.72(7) . . . . ?
C9 C10 C11 C12 -54.96(11) . . . . ?
C10 C11 C12 C7 55.85(11) . . . . ?
C8 C7 C12 C11 -52.49(11) . . . . ?
C4 C7 C12 C11 -177.49(7) . . . . ?
C2 C1 C13 F2 -141.97(11) . . . . ?
C6 C1 C13 F2 6.31(18) . . . . ?
C14 C1 C13 F2 111.88(13) . . . . ?
C2 C1 C13 F1 -4.99(17) . . . . ?
C6 C1 C13 F1 143.29(12) . . . . ?
C14 C1 C13 F1 -111.14(14) . . . . ?
C2 C1 C13 C14 106.15(10) . . . . ?
C6 C1 C13 C14 -105.57(11) . . . . ?
F2 C13 C14 C1 -111.44(12) . . . . ?
F1 C13 C14 C1 110.93(11) . . . . ?
C2 C1 C14 C13 -108.11(10) . . . . ?
C6 C1 C14 C13 109.83(10) . . . . ?
C9 C10 C15 C16 173.42(9) . . . . ?
C11 C10 C15 C16 -63.96(12) . . . . ?
C10 C15 C16 C17 -179.73(9) . . . . ?


#==============================================================================
# Additional structures and associated data_? identifiers
# should be added at this point if there is more than one 
# structure analysis in the CIF.

_shelx_res_file
;

    shelxl.res created by SHELXL-2014/7

TITL FZDH15
CELL  1.54184 5.95332 10.88100 13.17780 113.80000 90.49640 98.61230
ZERR  2 0.00014 0.00020 0.00030 0.00200 0.00190 0.00180
LATT 1
SFAC C H F
UNIT 34 56 4
L.S. 20
FMAP 2
PLAN 5
WPDB -2
HTAB
BOND $H
CONF
LIST 4
TEMP -148.0
ACTA
SIZE 0.100 0.100 0.030
WGHT    0.200000
FVAR      16.98642
F1    3   -0.173985    0.256696   -0.066077    11.00000    0.06600    0.04169 =
         0.05490    0.02942   -0.02894   -0.00905
F2    3   -0.208973    0.123801    0.023213    11.00000    0.05835    0.04062 =
         0.06758    0.03429   -0.02135   -0.01611
C1    1    0.125378    0.304539    0.079355    11.00000    0.03660    0.02727 =
         0.03162    0.01711   -0.00139    0.00341
C2    1    0.191756    0.446753    0.084948    11.00000    0.03411    0.02898 =
         0.03050    0.01892   -0.00129    0.00429
AFIX  23
H2A   2    0.084047    0.504895    0.129019    11.00000   -1.20000
H2B   2    0.181512    0.443673    0.008910    11.00000   -1.20000
AFIX   0
C3    1    0.433577    0.508842    0.137962    11.00000    0.03282    0.02923 =
         0.03207    0.02008   -0.00008    0.00203
AFIX  23
H3A   2    0.468003    0.604069    0.145308    11.00000   -1.20000
H3B   2    0.542698    0.457230    0.088794    11.00000   -1.20000
AFIX   0
C4    1    0.465113    0.506940    0.253342    11.00000    0.03040    0.02548 =
         0.02854    0.01698    0.00199    0.00481
AFIX  13
H4    2    0.353360    0.559862    0.301119    11.00000   -1.20000
AFIX   0
C5    1    0.403367    0.359266    0.241596    11.00000    0.03528    0.02872 =
         0.03256    0.02018   -0.00083    0.00333
AFIX  23
H5A   2    0.512005    0.304495    0.194738    11.00000   -1.20000
H5B   2    0.418503    0.357781    0.315949    11.00000   -1.20000
AFIX   0
C6    1    0.160729    0.294655    0.189656    11.00000    0.03607    0.02881 =
         0.03449    0.02117   -0.00162    0.00022
AFIX  23
H6A   2    0.132544    0.197729    0.178038    11.00000   -1.20000
H6B   2    0.050409    0.341661    0.241028    11.00000   -1.20000
AFIX   0
C7    1    0.705377    0.575665    0.310700    11.00000    0.03002    0.02577 =
         0.02880    0.01679    0.00235    0.00545
AFIX  13
H7    2    0.816620    0.518483    0.266792    11.00000   -1.20000
AFIX   0
C8    1    0.773114    0.718938    0.313940    11.00000    0.03676    0.02831 =
         0.03351    0.02075   -0.00145    0.00260
AFIX  23
H8A   2    0.776453    0.712043    0.236743    11.00000   -1.20000
H8B   2    0.655589    0.774300    0.350148    11.00000   -1.20000
AFIX   0
C9    1    1.005292    0.792007    0.376261    11.00000    0.03518    0.02578 =
         0.03563    0.01910    0.00072    0.00192
AFIX  23
H9A   2    1.034286    0.885350    0.379037    11.00000   -1.20000
H9B   2    1.125489    0.743060    0.334820    11.00000   -1.20000
AFIX   0
C10   1    1.020079    0.800386    0.494927    11.00000    0.03134    0.02495 =
         0.03150    0.01509    0.00223    0.00426
AFIX  13
H10   2    0.904078    0.855020    0.536848    11.00000   -1.20000
AFIX   0
C11   1    0.958626    0.656565    0.490954    11.00000    0.03361    0.02786 =
         0.03047    0.01808   -0.00170    0.00247
AFIX  23
H11A  2    1.076794    0.602480    0.453545    11.00000   -1.20000
H11B  2    0.957747    0.662364    0.567876    11.00000   -1.20000
AFIX   0
C12   1    0.726416    0.583627    0.429395    11.00000    0.03178    0.02754 =
         0.03090    0.01901   -0.00032    0.00082
AFIX  23
H12A  2    0.606772    0.631949    0.472027    11.00000   -1.20000
H12B  2    0.698997    0.490051    0.426142    11.00000   -1.20000
AFIX   0
C13   1   -0.056980    0.211065   -0.002787    11.00000    0.05590    0.02940 =
         0.04393    0.02150   -0.01653   -0.00439
C14   1    0.174057    0.184057   -0.027504    11.00000    0.06934    0.02982 =
         0.03646    0.01421    0.00133    0.01093
AFIX  23
H14A  2    0.243869    0.205507   -0.087596    11.00000   -1.20000
H14B  2    0.219220    0.104340   -0.019408    11.00000   -1.20000
AFIX   0
C15   1    1.254547    0.872900    0.554142    11.00000    0.03301    0.02745 =
         0.03366    0.01515    0.00151    0.00253
AFIX  23
H15A  2    1.369599    0.816882    0.515563    11.00000   -1.20000
H15B  2    1.290041    0.960815    0.547075    11.00000   -1.20000
AFIX   0
C16   1    1.277882    0.900619    0.677018    11.00000    0.03570    0.03799 =
         0.03391    0.01578   -0.00209   -0.00218
AFIX  23
H16A  2    1.244260    0.812951    0.684600    11.00000   -1.20000
H16B  2    1.163374    0.956756    0.716117    11.00000   -1.20000
AFIX   0
C17   1    1.514101    0.973680    0.732966    11.00000    0.04076    0.04171 =
         0.04224    0.01841   -0.00606   -0.00286
AFIX  33
H17A  2    1.518502    0.988576    0.811482    11.00000   -1.20000
H17B  2    1.628244    0.917745    0.695909    11.00000   -1.20000
H17C  2    1.547300    1.061653    0.727448    11.00000   -1.20000
AFIX   0
HKLF 4

REM  FZDH15
REM R1 =  0.0488 for    2819 Fo > 4sig(Fo)  and  0.0522 for all    3050 data
REM    172 parameters refined using      0 restraints

END

WGHT      0.1212      0.1293

REM Instructions for potential hydrogen bonds
EQIV $1 -x, -y, -z
HTAB C14 F2_$1

REM Highest difference peak  0.293,  deepest hole -0.342,  1-sigma level  0.050
Q1    1  -0.1021  0.0809 -0.0237  11.00000  0.05    0.29
Q2    1   0.5791  0.5398  0.2794  11.00000  0.05    0.26
Q3    1   0.4334  0.4380  0.2554  11.00000  0.05    0.23
Q4    1   0.9842  0.7420  0.4976  11.00000  0.05    0.23
Q5    1   0.7142  0.5856  0.3773  11.00000  0.05    0.22
;

_shelx_res_checksum   77023

_shelx_hkl_file
;
   0   0   1 45991.2 147.437   1
   0   0   2 201091. 507.990   1
   0   0   2 203912. 525.672   1
   0   0   3 212156. 575.366   1
   0   0   4 435758. 1076.72   1
   0   0   5 111786. 456.149   1
   0   0   6 3483.72 86.1180   1
   0   0  -7 6.43712 29.8849   5
   0   0  -7 10.9556 32.4979   3
   0   0  -7 80.7176 43.0827  11
   0   0   7 0.95730 32.8558   1
   0   0  -8 2824.85 102.926   5
   0   0  -8 2848.48 114.681  11
   0   0   8 2944.56 94.9052   1
   0   0  -8 2669.84 102.868   3
   0   0  -9 290.503 66.0676  11
   0   0  -9 152.114 46.8601   5
   0   0  -9 157.382 47.1539   3
   0   0   9 125.115 41.8007   1
   0   0 -10 1728.99 109.345  11
   0   0 -10 1945.90 101.680   3
   0   0  10 1932.13 91.2087   1
   0   0 -10 2036.98 103.062   5
   0   0 -11 578.483 75.7521  11
   0   0 -11 701.618 73.9476   5
   0   0 -11 692.306 78.4569   3
   0   0 -12 25307.3 334.230   3
   0   0 -12 24757.4 327.316   5
   0   0 -13 2529.01 101.609  11
   0   0 -13 2569.87 130.450  13
   0   0 -14 75.7809 49.5106  13
   0   0 -14 167.271 34.8499   5
   0   0 -14 210.166 41.1704   3
   0   0 -15 426.392 39.4377  13
   0   1 -15 17.3020 34.5064  13
   0   1 -15 9.05496 22.2456   3
   0   1 -14 838.221 62.9455   3
   0   1 -14 937.306 65.4804   5
   0   1 -14 699.385 63.9245  11
   0   1 -14 702.166 75.8772  13
   0   1 -13 619.911 91.1191  13
   0   1 -13 688.931 69.6628   3
   0   1 -13 708.654 71.2685   5
   0   1 -13 668.534 77.3701  11
   0   1 -12 136.666 59.8465   5
   0   1 -12 123.560 55.8607   3
   0   1 -12 133.738 69.0903  11
   0   1 -11 159.992 56.5587   3
   0  -1  11 162.542 42.6800   1
   0   1 -11 149.730 66.7943  11
   0   1 -11 157.343 56.2589   5
   0   1 -10 1147.81 78.6978   3
   0  -1  10 1152.57 73.4041   1
   0   1 -10 1147.48 81.3110   5
   0   1 -10 1120.25 92.6785  11
   0   1  -9 5982.90 155.487   5
   0   1  -9 5878.32 149.104   3
   0  -1   9 5938.01 140.419   1
   0   1  -9 6266.85 173.089  11
   0  -1   8 1513.33 70.1930   1
   0   1  -8 1635.62 93.0802  11
   0   1  -8 1611.96 76.1981   3
   0  -1   7 946.269 53.4750   1
   0   1  -7 845.289 52.8573   3
   0   1  -7 708.697 53.1713   5
   0   1  -7 592.918 63.3935  11
   0  -1   6 82723.1 403.132   1
   0  -1   5 137081. 517.003   1
   0   1  -5 140255. 362.724   2
   0   1  -4 9682.95 69.1059   2
   0  -1   4 10465.6 106.453   1
   0  -1   3 27077.8 146.571   1
   0   1  -3 26730.8 115.998   2
   0  -1   1 105.500 9.63130   1
   0   1  -1 88.8468 8.15555   1
   0  -1   0 155824. 369.775   1
   0   1   0 156270. 360.048   2
   0   1   1 7147.08 42.1088   2
   0   1   1 7538.65 65.7720   1
   0   1   2 1189.31 14.2526   2
   0   1   4 298683. 842.228   1
   0   1   5 29312.3 234.130   1
   0  -1  -6 72429.9 460.721   3
   0   1   6 77283.0 424.887   1
   0  -1  -7 7790.88 169.183  11
   0  -1  -7 7462.26 152.485   5
   0   1   7 7854.17 142.858   1
   0  -1  -7 7548.66 159.001   3
   0  -1  -8 6390.97 167.271  11
   0  -1  -8 6300.37 159.617   3
   0  -1  -8 6268.01 153.122   5
   0   1   8 6351.26 141.535   1
   0  -1  -9 1572.94 95.8066  11
   0  -1  -9 1764.25 98.6632   3
   0  -1  -9 1498.03 88.2346   5
   0  -1 -10 104.255 52.6900   5
   0  -1 -10 19.5261 52.1002   3
   0   1  10 18.0366 32.8371   1
   0  -1 -10 47.7278 53.3866  11
   0  -1 -11 19053.8 288.092   5
   0  -1 -11 19515.7 305.474   3
   0  -1 -12 24853.7 291.328  11
   0  -1 -12 29388.2 345.921   3
   0  -1 -12 28800.9 334.383   5
   0  -1 -12 26010.4 377.788  13
   0  -1 -13 4594.61 127.330   3
   0  -1 -13 3802.96 103.728   5
   0  -1 -14 1390.08 58.7303   3
   0  -1 -14 906.906 61.4022  13
   0   2 -15 57.1999 38.6291  13
   0   2 -15 70.6186 35.2484   5
   0   2 -15 63.8946 39.7216  11
   0   2 -15 75.7545 28.1923   3
   0   2 -14 2399.06 104.326   5
   0   2 -14 2044.77 103.537  11
   0   2 -14 1847.72 102.743  13
   0   2 -14 2233.61 91.1132   3
   0   2 -13 4431.04 136.905   3
   0   2 -13 3801.55 156.873  13
   0   2 -13 4529.88 152.951   5
   0   2 -13 4030.32 144.365  11
   0   2 -12 1064.30 97.8618  11
   0   2 -12 908.570 77.3891   3
   0   2 -12 928.946 86.6716   5
   0   2 -11 755.531 87.7884  11
   0  -2  11 905.569 72.5479   1
   0   2 -11 822.758 72.0644   3
   0  -2  10 454.340 52.4115   1
   0   2 -10 424.966 56.1070   3
   0   2 -10 346.348 68.6584  11
   0   2  -9 9744.34 181.051   3
   0  -2   9 10436.4 182.569   1
   0   2  -8 49095.8 376.566   3
   0  -2   8 50927.5 369.705   1
   0   2  -7 915431. 2361.67   5
   0  -2   7 915350. 2238.58   1
   0  -2   6 598156. 1498.89   1
   0  -2   5 20018.5 168.906   1
   0   2  -1 779.916 24.3444   2
   0   2  -1 744.849 21.9836   1
   0   2   0 149200. 404.150   2
   0   2   0 150403. 417.043   1
   0   2   1 95790.9 285.307   2
   0   2   2 11491.7 77.5496   2
   0  -2  -4 4523.88 95.4749   1
   0   2   5 25239.0 231.572   1
   0  -2  -5 23897.1 252.174   3
   0  -2  -6 7950.39 159.194   7
   0   2   6 8023.32 142.531   1
   0  -2  -6 7960.34 151.485   5
   0  -2  -7 2162.62 96.9852  11
   0  -2  -7 2332.46 99.0864   7
   0  -2  -7 2111.59 92.6063   5
   0   2   7 2256.85 85.7286   1
   0  -2  -8 34.6105 42.8383   7
   0  -2  -8 73.5107 39.9021   5
   0  -2  -8 54.9704 45.3984  11
   0   2   8 56.0315 33.8362   1
   0  -2  -9 9330.54 212.885   3
   0  -2  -9 10072.7 204.475   5
   0  -2  -9 9027.28 190.392  11
   0   2   9 9738.69 193.803   1
   0  -2 -10 59140.6 532.997   3
   0  -2 -10 61140.2 513.279   5
   0  -2 -11 15.7637 41.7531   5
   0  -2 -11-0.89482 54.6232   3
   0  -2 -12 222.567 41.2295   5
   0  -2 -12 204.970 51.5335   3
   0  -2 -13 69.0339 45.0282  13
   0  -2 -13 47.8897 35.6965   3
   0   3 -16 2611.07 68.0422   5
   0   3 -16 1868.74 58.5816  11
   0   3 -15 25.4360 41.4903   5
   0   3 -15 15.1012 39.3599  13
   0   3 -15 23.2634 47.5461  11
   0   3 -14 3338.95 131.213  13
   0   3 -14 3449.35 137.264  11
   0   3 -13 1732.81 88.2050   3
   0   3 -12 324.168 55.6097   3
   0   3 -11 512.751 54.7064   3
   0   3 -11 385.428 81.7924  11
   0   3 -11 449.392 72.6534   5
   0  -3  11 487.458 61.4596   7
   0   3 -10 1419.34 87.8084   5
   0   3 -10 1192.69 72.7161   3
   0  -3  10 1378.66 82.1884   7
   0   3 -10 1303.82 96.7770  11
   0   3  -9 436.797 49.9090   3
   0   3  -9 494.517 60.6895   5
   0  -3   8 115750. 619.826  10
   0   3  -8 114712. 697.087  11
   0   3  -8 115264. 633.743   5
   0   3  -7 51237.2 416.198  11
   0   3  -7 50329.7 376.233   5
   0  -3   2 298087. 759.327   1
   0  -3   1 2070.09 47.0900   1
   0  -3   0 169165. 518.968   1
   0  -3  -1 242501. 707.718   1
   0  -3  -2 235569. 747.691   1
   0  -3  -3 188727. 693.755   1
   0  -3  -4 141061. 620.330   1
   0  -3  -5 86332.0 494.359   5
   0  -3  -5 86311.8 533.055   3
   0   3   5 85419.3 478.421   1
   0  -3  -5 86431.7 484.354  12
   0  -3  -6 52982.1 411.685   5
   0  -3  -6 54094.2 443.609   7
   0  -3  -6 52959.5 438.309   3
   0  -3  -7 35317.3 356.463   5
   0  -3  -7 34717.0 373.706   7
   0  -3  -7 34534.7 383.101   3
   0   3   7 34150.0 339.770   1
   0  -3  -8 7658.37 188.597   3
   0  -3  -8 7473.01 173.520   5
   0   3   8 7295.89 165.414   1
   0  -3  -8 7609.34 185.850   7
   0  -3  -9 14855.7 265.789   3
   0  -3  -9 16606.3 254.948   5
   0  -3 -10 2794.10 139.649  13
   0  -3 -11 74.2427 25.7432   5
   0  -3 -11 66.6008 61.9124  13
   0  -3 -12 2403.83 98.8933  13
   0  -3 -13 671.532 42.8641  13
   0   4 -16 3178.23 85.3872  11
   0   4 -14 6956.62 171.339  13
   0   4 -14 7191.83 189.588  11
   0   4 -13 106.859 63.9917  13
   0   4 -13 43.5468 68.3966  11
   0   4 -13 50.0344 61.0193   5
   0   4 -12 10038.5 243.343  11
   0   4 -12 10559.3 237.157   5
   0  -4  11 10579.9 214.345   1
   0   4 -11 9910.34 223.948   5
   0   4 -11 10141.8 236.455  11
   0  -4  11 9760.46 205.667   7
   0  -4  10 2644.54 111.022  10
   0   4 -10 2895.84 130.375  11
   0  -4  10 2469.93 102.464   1
   0  -4  10 2633.14 107.902   7
   0   4 -10 2971.13 122.644   5
   0  -4   9 59061.5 459.330   7
   0  -4   9 57965.8 474.551  10
   0  -4   9 57055.7 439.991   1
   0   4  -9 60071.7 514.266  11
   0   4  -9 58496.3 482.271   5
   0  -4   8 34023.2 325.345   7
   0   4  -8 33857.3 336.935   5
   0  -4   8 34215.0 341.921  10
   0   4  -8 34547.0 357.240  11
   0   4  -7 17019.4 219.283   5
   0  -4   7 16871.9 204.790   1
   0  -4   6 19985.8 199.398   1
   0  -4   5 20560.6 186.609   1
   0  -4   4 109424. 436.584   1
   0  -4   3 1415.78 49.4786   1
   0  -4   2 265380. 755.311   1
   0  -4   1 779646. 1779.98   1
   0  -4   0 22678.9 184.399   1
   0  -4  -1 8924.04 123.921   1
   0  -4  -2 18242.2 194.627   1
   0  -4  -3 983.748 57.1225   1
   0  -4  -3 856.073 56.0882   7
   0  -4  -3 820.935 56.3069  12
   0  -4  -4 22810.5 236.361   5
   0  -4  -4 22860.9 241.099   9
   0  -4  -4 22733.4 260.234   3
   0  -4  -4 23258.0 274.795   7
   0  -4  -5 25540.4 300.598   3
   0  -4  -5 24650.7 263.261   5
   0  -4  -5 25269.4 305.098   7
   0  -4  -5 24130.9 276.950  12
   0   4   6 22498.8 275.887   1
   0  -4  -6 22002.4 300.116   7
   0  -4  -6 21570.7 292.607   3
   0  -4  -6 21706.9 264.725   5
   0  -4  -7 11289.5 224.702   7
   0  -4  -7 11421.9 201.455   5
   0  -4  -7 11449.2 225.494   3
   0   4   7 11146.5 202.622   1
   0  -4  -8 425.259 80.6233  13
   0  -4  -8 508.797 55.1043   5
   0  -4  -8 513.416 67.4609   7
   0  -4  -8 593.165 72.1830   3
   0  -4  -9 17264.4 273.687   3
   0  -4  -9 13656.0 270.453  13
   0  -4 -10 821.182 77.5417  13
   0  -4 -10 1203.03 82.4051   3
   0  -4 -11 608.369 63.4883  13
   0  -4 -11 916.229 63.1880   3
   0  -4 -12 189.634 30.4645  13
   0  -4 -12 433.032 34.8915   3
   0   5 -16 136.331 32.6162   5
   0   5 -16 134.225 39.1948  11
   0   5 -15 355.048 62.3450  11
   0   5 -15 388.334 57.5209   5
   0   5 -14 41.2990 65.3519  11
   0   5 -14 46.1953 59.3749   5
   0   5 -13 1273.12 99.0685   5
   0   5 -13 1323.69 109.645  11
   0   5 -12 5927.66 189.620  11
   0  -5  12 5984.53 163.098   7
   0   5 -12 5941.32 180.910   5
   0  -5  11 24369.3 329.316   1
   0   5 -11 23904.3 342.729   5
   0  -5  11 24385.9 334.108  10
   0   5 -11 24818.7 360.361  11
   0  -5  11 24607.8 324.959   7
   0  -5  10 4509.74 140.532   7
   0  -5  10 4710.05 140.190   1
   0  -5  10 4438.31 144.128  10
   0   5 -10 4660.06 158.475  11
   0   5 -10 4513.64 150.582   5
   0   5  -9 5264.40 148.514   5
   0  -5   9 4976.88 149.789  10
   0  -5   9 5231.80 138.243   1
   0  -5   9 5190.88 143.426   7
   0   5  -9 5367.92 159.592  11
   0   5  -8 29723.5 319.798   5
   0   5  -8 29893.6 337.533  11
   0  -5   8 29220.1 298.724   1
   0  -5   8 30331.2 320.071   7
   0  -5   7 12946.7 211.808  10
   0   5  -7 13702.5 203.633   5
   0  -5   7 13816.9 204.560   7
   0  -5   7 12567.9 181.949   1
   0   5  -7 13840.7 212.021  11
   0  -5   7 12968.8 207.040   4
   0  -5   6 149.809 44.6646  10
   0  -5   6 98.5021 32.8334   1
   0  -5   5 8088.14 127.288   1
   0  -5   4 2005.10 63.5907   1
   0  -5   3 1255.84 52.2887   1
   0  -5   2 131466. 533.783   1
   0  -5   1 349419. 1023.30   1
   0  -5   0 27022.9 231.763   1
   0  -5  -1 132.956 34.6578   1
   0  -5  -1 207.553 37.3568   7
   0  -5  -1 233.486 37.7106   9
   0  -5  -2 6994.15 146.999  12
   0  -5  -2 6976.12 136.635   1
   0  -5  -2 7024.71 148.226   7
   0  -5  -2 7239.11 135.931   6
   0  -5  -2 7202.17 142.596   9
   0  -5  -3 10351.6 176.616   9
   0  -5  -3 9745.29 171.488   1
   0  -5  -3 9889.51 188.642   7
   0  -5  -3 9859.73 179.216  12
   0  -5  -3 9537.57 166.718   3
   0  -5  -3 10116.8 166.532   6
   0  -5  -4 17685.8 264.879   7
   0  -5  -4 16769.3 243.409  13
   0  -5  -4 16832.9 246.182  12
   0  -5  -4 17492.2 241.942   1
   0  -5  -4 17316.0 222.191   6
   0  -5  -4 16906.7 239.749   3
   0  -5  -4 17638.4 233.648   9
   0  -5  -5 21212.3 296.766  13
   0  -5  -5 22937.6 315.419   7
   0  -5  -5 21958.3 289.238  12
   0  -5  -5 22683.2 267.395   9
   0   5   5 22281.7 275.042   1
   0  -5  -5 21805.1 287.065   3
   0  -5  -6 869.038 80.5350  13
   0  -5  -6 1016.87 84.0386   7
   0   5   6 978.624 66.3472   1
   0  -5  -6 896.810 72.9596   3
   0  -5  -6 973.974 77.5656  12
   0  -5  -7 3595.31 137.265   7
   0  -5  -7 3199.17 134.135  13
   0  -5  -7 3473.30 129.468   3
   0  -5  -8 15372.7 252.854   7
   0  -5  -8 15060.7 250.117   3
   0  -5  -9 2389.70 100.940   3
   0  -5  -9 1482.45 89.4638  13
   0  -5 -10 11595.8 188.176  13
   0  -5 -10 16649.4 215.468   3
   0  -5 -11 1387.33 51.7715   3
   0   6 -16 7704.97 133.345  11
   0   6 -16 9039.48 144.106   5
   0   6 -15 3987.43 121.304   5
   0   6 -15 4006.56 124.657  11
   0   6 -14 9830.06 206.292   5
   0   6 -14 9351.91 205.997  11
   0   6 -13 22842.3 287.211   8
   0   6 -13 23564.8 339.825  11
   0   6 -13 23585.4 332.451   5
   0   6 -12 26822.2 378.361  11
   0  -6  12 26441.2 338.066   7
   0   6 -12 27615.4 369.521   5
   0  -6  12 26757.4 350.892  10
   0  -6  11 19996.8 298.067   1
   0   6 -11 19290.1 308.288   5
   0   6 -11 18785.2 307.297  11
   0  -6  11 19935.3 315.959  10
   0  -6  11 19278.6 294.277   7
   0   6 -10 38.7014 58.8200  11
   0   6 -10 38.5452 49.3552   5
   0  -6  10-6.80164 59.2411  10
   0  -6  10 9.95288 33.5974   1
   0  -6  10-27.9890 45.7916   7
   0   6  -9 12645.5 233.543  11
   0  -6   9 12463.0 245.462  10
   0  -6   9 12579.4 227.638   7
   0  -6   9 12265.8 211.982   1
   0   6  -9 12075.7 222.842   5
   0  -6   8 285658. 1225.45  10
   0   6  -8 290846. 1143.32  11
   0   6  -8 288566. 1136.11   5
   0  -6   8 284531. 1089.26   1
   0  -6   8 291585. 1151.29   7
   0  -6   8 283952. 1189.08   4
   0  -6   7 42729.0 413.997  10
   0  -6   7 42070.9 408.037   4
   0  -6   7 41745.4 350.629   1
   0  -6   7 43024.7 389.447   7
   0   6  -6 53902.2 405.771   5
   0  -6   6 54887.9 446.068  10
   0  -6   6 54530.5 426.517   7
   0  -6   6 53896.5 398.639   6
   0  -6   5 1933.58 76.7206   6
   0  -6   5 1865.51 80.6347   7
   0  -6   5 1799.86 86.6021   4
   0  -6   5 1844.83 70.6162   1
   0  -6   4 100624. 573.310  10
   0  -6   4 99199.4 496.702   1
   0  -6   4 99783.7 536.849   6
   0  -6   4 98858.0 606.951   4
   0  -6   4 100735. 565.937   7
   0  -6   3 859605. 2204.45  12
   0  -6   3 862193. 2188.09   9
   0  -6   3 862242. 2136.91   1
   0  -6   3 857983. 2258.93   7
   0  -6   2 35933.5 333.533   4
   0  -6   2 35755.3 321.112  12
   0  -6   2 36367.1 318.951   9
   0  -6   2 35625.5 304.957   6
   0  -6   2 36360.5 291.061   1
   0  -6   1 580.454 56.8106  12
   0  -6   1 506.578 47.6033   4
   0  -6   1 653.013 50.8885   6
   0  -6   1 552.025 51.6687   9
   0  -6   0 1182.70 66.0622   6
   0  -6   0 1343.47 66.5055   1
   0  -6   0 1300.44 78.5318  12
   0  -6   0 1115.45 69.3136   7
   0  -6   0 1476.26 70.0981   4
   0  -6  -1 70.1155 34.9522   1
   0  -6  -1 55.2265 25.0941   4
   0  -6  -1 25.7027 32.2983   6
   0  -6  -1 53.4861 38.5681   9
   0  -6  -1 41.7486 40.6553   7
   0  -6  -2 2590.66 101.559   9
   0  -6  -2 2487.06 109.270  12
   0  -6  -2 2553.43 93.7743   6
   0  -6  -2 2489.12 93.2288   1
   0  -6  -2 2449.70 103.360   7
   0  -6  -3 9659.39 209.757   7
   0  -6  -3 8982.68 194.549  12
   0  -6  -3 9496.67 176.091   6
   0  -6  -3 8237.55 176.200   1
   0  -6  -3 9427.85 185.851   9
   0  -6  -3 8459.20 164.406   3
   0  -6  -4 15920.1 269.943   7
   0  -6  -4 15988.8 250.700   1
   0  -6  -4 15076.0 253.490  12
   0  -6  -4 15327.1 233.710   3
   0  -6  -4 15659.2 241.721   9
   0  -6  -5 4972.24 141.924   3
   0   6   5 5413.31 144.311   1
   0  -6  -5 5109.62 161.416   7
   0  -6  -5 5110.03 156.495  12
   0  -6  -5 4855.55 133.756   9
   0  -6  -6 11108.0 217.162  12
   0  -6  -6 10976.1 209.831   3
   0  -6  -6 11623.4 235.301   7
   0  -6  -7-3.54454 21.5383  12
   0  -6  -7 5456.12 145.424   3
   0  -6  -7 5454.45 158.955   7
   0  -6  -7-2.16958 19.9017  13
   0  -6  -8 25381.5 289.925   3
   0  -6  -8 24426.5 288.381   7
   0  -6  -9 6492.76 127.305   3
   0   7 -16 415.852 42.0499  11
   0   7 -16 488.882 40.4049   5
   0   7 -15 175.477 51.9445  11
   0   7 -15 205.547 44.5181   5
   0   7 -14 3201.38 119.585   5
   0   7 -14 2988.02 119.765  11
   0  -7  13 2994.55 116.390   7
   0   7 -13 3209.12 134.849  11
   0   7 -13 3166.84 125.473   5
   0  -7  12 8377.41 199.041   7
   0   7 -12 7891.35 206.480  11
   0   7 -12 8269.69 203.573   5
   0  -7  12 8073.81 202.526  10
   0   7 -11 6840.39 191.592  11
   0  -7  11 7037.29 196.148  10
   0  -7  11 7039.31 186.215   7
   0  -7  10 21290.8 336.970  10
   0  -7  10 21719.1 319.943   7
   0   7 -10 21344.4 319.148  11
   0   7 -10 21775.8 318.111   5
   0  -7  10 21975.0 304.081   4
   0  -7   9 44704.7 427.721   1
   0   7  -9 46667.3 441.039  11
   0  -7   9 45573.3 454.349   7
   0   7  -9 45402.1 441.004   5
   0  -7   9 45436.0 478.697  10
   0  -7   9 43779.4 448.177   4
   0  -7   8 542572. 1864.76   4
   0   7  -8 552810. 1758.90   5
   0  -7   8 540364. 1834.89   7
   0  -7   8 550220. 1894.15  10
   0  -7   8 550807. 1727.31   1
   0  -7   7 6363.34 146.907   1
   0  -7   7 6095.40 168.001   4
   0  -7   7 6243.86 161.465   7
   0   7  -7 6328.04 149.364   5
   0  -7   6 13415.4 242.247   4
   0  -7   6 13378.1 206.340   1
   0  -7   6 13304.0 209.725   6
   0  -7   6 13221.3 226.777   7
   0  -7   5 2539.17 96.5562   6
   0  -7   5 2633.03 92.3294   9
   0  -7   5 2620.01 105.124   7
   0  -7   5 2527.12 106.485  10
   0  -7   5 2451.87 93.0121  12
   0  -7   5 2836.98 92.9891   1
   0  -7   5 2619.79 113.702   4
   0  -7   4 3605.47 112.378  12
   0  -7   4 3689.77 111.429   9
   0  -7   4 3371.19 103.230   1
   0  -7   4 3282.65 116.326   7
   0  -7   3 56986.7 474.567   4
   0  -7   3 58473.4 441.791   9
   0  -7   3 57498.4 427.347   6
   0  -7   3 57830.5 446.889  12
   0  -7   3 57214.6 466.612   7
   0  -7   2 27049.9 310.217   4
   0  -7   2 25575.9 284.516   6
   0  -7   2 26103.5 306.403  12
   0  -7   2 27016.4 280.183   1
   0  -7   2 26216.9 316.869   7
   0  -7   2 26717.4 303.831   9
   0  -7   1 38421.8 356.034   6
   0  -7   1 38766.8 347.413   1
   0  -7   1 38011.4 379.536  12
   0  -7   1 38905.3 376.554   9
   0  -7   1 37969.9 357.347   4
   0  -7   0 216.450 61.0213  12
   0  -7   0 250.990 45.9485   6
   0  -7   0 219.511 50.9156   7
   0  -7   0 338.967 42.4825   4
   0  -7   0 347.972 44.0767   1
   0  -7  -1 164.729 41.8645   6
   0  -7  -1 110.942 35.8936   1
   0  -7  -1 52.8766 28.4895   4
   0  -7  -1 65.8865 45.7997   7
   0  -7  -1 47.2584 47.3571   9
   0  -7  -2 6528.24 153.769   6
   0  -7  -2 6713.89 166.792   9
   0  -7  -2 6488.12 162.406   1
   0  -7  -2 6571.55 177.877   7
   0  -7  -2 6320.05 178.318  12
   0  -7  -3 1240.67 79.5648   1
   0  -7  -3 1160.95 94.1253  12
   0  -7  -3 1158.97 82.4509   9
   0  -7  -3 1180.47 70.5692   6
   0  -7  -3 1170.97 93.7964   7
   0  -7  -4 17060.9 291.643   7
   0  -7  -4 16728.1 280.259  12
   0  -7  -4 16212.5 253.736   9
   0  -7  -5 3915.00 145.603   7
   0  -7  -5 3508.20 116.851   9
   0  -7  -5 3754.75 140.592  12
   0  -7  -6 2679.16 114.942   7
   0  -7  -6 2589.05 112.319  12
   0  -7  -6 2304.03 88.1061   3
   0  -7  -7 10222.7 160.487   3
   0  -7  -7 10578.0 192.226   7
   0   8 -15 19044.2 220.633  11
   0   8 -15 18831.9 219.919   5
   0   8 -14 24853.8 271.498   8
   0   8 -14 25122.9 293.983   5
   0   8 -13 856.026 73.0273   5
   0  -8  13 894.609 71.7005   7
   0   8 -13 929.416 79.9292  11
   0  -8  12 2471.64 113.716   7
   0   8 -12 2468.92 114.746   5
   0   8 -12 2417.60 114.401  11
   0  -8  11 3009.62 128.475   7
   0   8 -11 3245.35 129.709   5
   0   8 -11 3169.45 128.221  11
   0  -8  11 3150.29 143.273  10
   0  -8  10 333625. 1374.22   4
   0   8 -10 330915. 1348.83   5
   0  -8  10 331896. 1414.19   7
   0   8  -9 63011.4 523.762   5
   0  -8   9 61252.5 554.386   4
   0  -8   9 60530.5 571.003  10
   0  -8   9 63549.4 557.071   7
   0  -8   9 62085.8 523.687   1
   0  -8   8 16287.6 258.622   1
   0   8  -8 15985.9 250.278   5
   0  -8   8 16707.5 289.343   4
   0  -8   8 16104.6 287.451  10
   0  -8   8 15745.2 274.612   7
   0  -8   7 395.544 72.7543  10
   0  -8   7 389.298 64.9566   4
   0  -8   7 381.456 47.2502   1
   0  -8   7 397.332 63.7628   7
   0  -8   6 1516.83 84.6792   6
   0  -8   6 1535.43 98.8113   4
   0  -8   6 1390.90 75.4852   1
   0  -8   6 1623.64 81.8701   9
   0  -8   5 1849.96 100.787   7
   0  -8   5 1765.62 100.779   4
   0  -8   5 1791.64 93.0053  12
   0  -8   4 6386.98 171.050   7
   0  -8   4 6366.22 163.523  12
   0  -8   4 5916.23 145.417   1
   0  -8   4 6165.23 156.823   9
   0  -8   3 23.1406 37.7300   6
   0  -8   3 36.3327 41.8244   4
   0  -8   3 70.9376 52.1834   7
   0  -8   3 63.9025 56.5495  12
   0  -8   3 59.0959 46.0575   9
   0  -8   3 30.6898 32.4498   1
   0  -8   2 1947.59 87.8335   1
   0  -8   2 2022.41 94.6359   4
   0  -8   2 2051.26 94.9181   6
   0  -8   2 1904.18 104.353   7
   0  -8   2 1972.96 103.106   9
   0  -8   2 2053.84 105.836  12
   0  -8   1 520.769 70.0361   9
   0  -8   1 663.694 58.1749   1
   0  -8   1 557.915 56.6277   6
   0  -8   1 476.553 76.2189  12
   0  -8   1 538.299 55.4495   4
   0  -8   0 1069.56 94.4748  12
   0  -8   0 1057.65 73.6882   6
   0  -8   0 1105.22 74.0084   1
   0  -8   0 1007.64 89.5654   7
   0  -8   0 1124.67 68.7841   4
   0  -8  -1 4885.87 163.468   7
   0  -8  -1 4903.09 158.085   9
   0  -8  -1 4900.41 139.615   6
   0  -8  -2 12111.5 239.322   9
   0  -8  -2 12249.1 255.817  12
   0  -8  -2 12419.1 213.832   6
   0  -8  -3 74.0011 62.1980   7
   0  -8  -3 69.3642 72.6354  12
   0  -8  -3-2.61811 15.2864   6
   0  -8  -3 70.6703 53.2593   9
   0  -8  -4 16357.2 279.616   7
   0  -8  -4 15959.7 246.143   9
   0  -8  -4 16500.1 276.937  12
   0  -8  -5 999.041 84.5911  12
   0  -8  -5 1119.26 83.3332   7
   0  -8  -5 1018.26 60.8875   9
   0  -8  -6 7374.54 153.310  12
   0  -8  -6 8834.71 171.705   7
   0   9 -15 10324.0 138.063   5
   0   9 -14 43295.5 352.873   8
   0   9 -14 44869.9 352.733   5
   0   9 -13 6540.38 152.737   5
   0  -9  13 6903.58 154.633   7
   0   9 -12 28188.4 330.188   5
   0  -9  12 28515.4 346.778   7
   0  -9  11 29259.9 336.543   4
   0   9 -11 29507.3 350.442   5
   0  -9  11 29726.0 374.588   7
   0  -9  10 119011. 796.609   7
   0  -9  10 120773. 759.969   4
   0  -9   9 42213.7 464.205   4
   0  -9   9 41971.8 470.678   7
   0  -9   8 45751.2 493.009   4
   0  -9   8 45995.8 450.596   1
   0  -9   8 47143.1 490.560   7
   0  -9   7 2387.67 106.818   1
   0  -9   7 2586.79 125.197   7
   0  -9   7 2609.01 128.058   4
   0  -9   6 1791.09 92.2606   1
   0  -9   6 2025.86 113.389   7
   0  -9   6 2134.41 109.096   6
   0  -9   6 2021.29 100.376  12
   0  -9   6 2061.23 120.191   4
   0  -9   6 2062.38 98.8765   9
   0  -9   5 29945.8 348.088   1
   0  -9   5 30056.4 357.362   9
   0  -9   5 30032.2 359.444  12
   0  -9   5 29589.4 387.940   7
   0  -9   4-18.2083 48.1000   9
   0  -9   4 16.3890 33.4712   1
   0  -9   4-13.5978 50.5511   4
   0  -9   4 57.0720 50.4047   6
   0  -9   4 8.25494 59.3665  12
   0  -9   4 11.4679 59.7649   7
   0  -9   3 8199.94 188.985   6
   0  -9   3 7601.05 176.626   1
   0  -9   3 7531.57 190.904   9
   0  -9   3 7901.97 191.603   4
   0  -9   3 8127.23 202.322  12
   0  -9   3 7673.32 207.736   7
   0  -9   2 47.5281 35.5867   1
   0  -9   2 46.0339 39.2995   4
   0  -9   2 44.9229 56.9664   9
   0  -9   2 50.4276 43.1084   6
   0  -9   2 75.0487 72.5856  12
   0  -9   2 140.173 62.5304   7
   0  -9   1 76.8467 42.6935   4
   0  -9   1 95.7173 75.8357  12
   0  -9   1 74.9051 57.0741   9
   0  -9   1 78.0963 49.6709   6
   0  -9   0 6847.95 151.065   4
   0  -9   0 6641.37 199.947  12
   0  -9   0 6992.75 196.206   7
   0  -9  -1 8415.75 223.420   7
   0  -9  -1 8778.78 183.029   6
   0  -9  -2 77680.8 622.449   7
   0  -9  -2 77585.7 614.011  12
   0  -9  -2 77857.6 575.839   9
   0  -9  -3 2807.27 111.519   9
   0  -9  -3 2690.71 127.784  12
   0  -9  -3 2932.53 127.203   7
   0  -9  -4 2224.48 107.425  12
   0  -9  -4 2243.45 89.5166   9
   0  -9  -5 5337.38 129.450  12
   0  -9  -5 6022.78 134.526   7
   0  10 -14 16.3734 33.7089   8
   0 -10  13 424.580 47.9475   7
   0 -10  12 2242.45 98.0055   7
   0 -10  11 63.9261 54.0156   7
   0 -10  11 75.4817 41.9538   4
   0 -10  10 8446.64 204.690   7
   0 -10  10 8372.66 190.424   4
   0 -10   9 23319.5 334.160   4
   0 -10   9 23726.7 346.074   7
   0 -10   8 21287.8 329.352   7
   0 -10   8 21437.4 326.724   4
   0 -10   7 39485.4 459.933   7
   0 -10   7 40672.8 457.364   4
   0 -10   7 40732.5 399.907   9
   0 -10   6 28110.5 375.174   4
   0 -10   6 27934.2 346.415   9
   0 -10   6 27845.3 385.952   7
   0 -10   6 27254.2 340.456  12
   0 -10   5 59941.0 573.440   7
   0 -10   5 60085.7 523.634   9
   0 -10   4 5174.09 157.840   6
   0 -10   4 5279.03 175.794   7
   0 -10   4 5411.26 160.529   4
   0 -10   4 5208.99 163.242   9
   0 -10   4 5088.55 167.491  12
   0 -10   3 5474.10 179.950   7
   0 -10   3 5559.92 170.953   9
   0 -10   3 5563.45 156.748   4
   0 -10   3 5679.61 177.565  12
   0 -10   3 5787.45 163.638   6
   0 -10   2 3936.80 128.998   4
   0 -10   2 4030.14 158.165  12
   0 -10   2 3678.01 131.177   6
   0 -10   2 3599.44 143.219   9
   0 -10   1 667.884 68.9977   6
   0 -10   1 645.060 85.1932   9
   0 -10   1 747.023 98.8440  12
   0 -10   1 723.705 58.9574   4
   0 -10   0 23119.8 286.416   6
   0 -10   0 22969.2 347.516  12
   0 -10  -1 1414.12 70.3334   6
   0 -10  -1 1583.67 96.2373   9
   0 -10  -1 1551.40 101.453   7
   0 -10  -2 5024.98 139.953   9
   0 -10  -2 5118.35 155.577  12
   0 -10  -2 5046.79 149.617   7
   0 -10  -3 36.7859 37.4921   9
   0 -10  -3 13.1150 41.3137   7
   0 -10  -3 10.7791 57.4216  12
   0 -10  -4 2568.47 80.2446   7
   0 -10  -4 2585.92 84.4896  12
   0 -11  12 9846.15 169.108   7
   0 -11  12 9510.62 142.953   4
   0 -11  11 10459.0 195.255   7
   0 -11  11 11565.1 186.888   4
   0 -11  10 4112.56 139.400   7
   0 -11  10 4315.07 128.420   4
   0 -11   9 33383.4 368.667   4
   0 -11   9 32846.9 384.042   7
   0 -11   8 1897.08 110.077   7
   0 -11   8 2127.88 109.195   4
   0 -11   7 53.7727 58.2605   4
   0 -11   7 36.6170 61.4800   7
   0 -11   6 2344.57 107.634  12
   0 -11   6 2198.01 103.349   9
   0 -11   6 2351.14 118.660   7
   0 -11   5 81.4007 52.6583   9
   0 -11   5 76.9230 62.1744  12
   0 -11   5 85.7694 67.0386   7
   0 -11   5 64.4048 53.4519   4
   0 -11   4 5690.65 162.422   9
   0 -11   4 6015.71 160.071   4
   0 -11   4 5764.23 180.454   7
   0 -11   4 5960.64 171.921  12
   0 -11   3 7077.61 182.221   9
   0 -11   3 7134.47 158.363   4
   0 -11   3 6508.66 184.412   7
   0 -11   3 6946.28 167.360   6
   0 -11   3 7071.51 186.854  12
   0 -11   2 52.5657 33.0299   4
   0 -11   2 28.0496 42.5690   6
   0 -11   2 38.7416 60.2350   9
   0 -11   1 4702.60 147.903   9
   0 -11   1 5018.33 164.095   7
   0 -11   1 4777.22 155.818  12
   0 -11   0 335.594 71.6717  12
   0 -11   0 301.573 56.3757   9
   0 -11  -1 117.343 41.9776   9
   0 -11  -1 119.573 43.3631   7
   0 -11  -2 760.083 51.5244   7
   0 -11  -2 773.011 64.3001  12
   0  12 -12 2605.08 81.9425   8
   0 -12  11 65992.6 386.190   4
   0 -12  11 65856.4 413.189   7
   0 -12  10 7085.19 138.335   4
   0 -12  10 6816.92 147.365   7
   0 -12   9 3902.43 121.237   7
   0 -12   9 4121.42 118.198   4
   0 -12   8 1606.82 82.7540   4
   0 -12   8 1388.74 85.3201   7
   0 -12   7 10248.7 204.926   7
   0 -12   6 7224.70 178.152   7
   0 -12   6 8264.46 167.674   4
   0 -12   5 8610.98 174.639  12
   0 -12   5 8657.11 188.176   7
   0 -12   5 8735.86 165.933   4
   0 -12   4 6855.09 159.534  12
   0 -12   4 6755.23 137.579   4
   0 -12   4 6714.00 164.137   7
   0 -12   3 12245.7 208.717  12
   0 -12   3 11631.2 162.763   4
   0 -12   2 2518.32 101.697  12
   0 -12   1 20.6654 50.0567  12
   0 -12   1-3.97856 37.9170   7
   0 -12   0 3989.92 94.8628   7
   0 -12   0 4171.06 107.070  12
   0 -13  10 477.506 31.7857   4
   0 -13   9 160.061 29.6552   4
   0 -13   9 132.643 31.8463   7
   0 -13   8 3390.75 92.8021   7
   0 -13   8 3257.72 83.4240   4
   0 -13   7 4985.92 102.176   4
   0 -13   7 4882.69 114.256   7
   0 -13   6 9365.34 158.558   7
   0 -13   5 9254.58 156.118   7
   0 -13   5 8185.98 114.633   4
   0 -13   4 5239.85 112.867   7
   0 -13   4 4841.00 97.4089  12
   1 -13   2 135.013 31.1316   7
   1 -13   3 2835.48 84.4223   7
   1 -13   4 3511.96 77.3259   4
   1 -13   4 3907.49 102.518   7
   1 -13   5 1408.34 57.5693   4
   1 -13   5 1474.65 72.9858   7
   1 -13   6 3711.29 104.819   7
   1 -13   6 3686.74 93.7250   4
   1 -13   7 231.170 40.8066   7
   1 -13   8 1186.18 57.3884   4
   1 -13   8 960.894 55.9482   7
   1 -13   9 55110.8 324.490   7
   1 -13  10 19434.9 177.662   4
   1 -12  -1 639.638 50.2923  12
   1 -12   0 2546.63 88.3066   7
   1 -12   0 2475.00 94.7099  12
   1 -12   1 3213.15 111.188  12
   1 -12   1 2982.85 104.489   7
   1 -12   2 2173.48 70.7047   4
   1 -12   2 2266.64 100.260   7
   1 -12   2 2250.43 104.937  12
   1 -12   3 22.7021 57.2748  12
   1 -12   3 35.8139 55.8219   7
   1 -12   3 35.6515 31.6076   4
   1 -12   4 193.517 43.7033   4
   1 -12   4 301.399 63.4682   7
   1 -12   4 302.315 62.0104  12
   1 -12   5 26260.4 294.965   4
   1 -12   5 25370.5 318.292   7
   1 -12   5 26078.4 296.056  12
   1 -12   6 668.763 74.8280   7
   1 -12   7 380.729 59.5423   7
   1 -12   7 398.769 55.4701   4
   1 -12   8 7320.31 164.896   7
   1 -12   8 7732.26 161.797   4
  -1  12  -8 7327.24 160.630   8
  -1  12  -9 30491.8 321.208   8
   1 -12   9 31224.9 305.606   4
   1 -12   9 30663.1 315.999   7
   1 -12  10 1535.39 71.6860   7
  -1  12 -10 1513.02 82.0193   8
   1 -12  10 1619.31 69.6440   4
  -1  12 -11 2899.94 98.1388   8
   1 -12  11 2732.60 75.3525   4
  -1  12 -12 1695.45 69.9496   8
  -1  12 -13 74.6366 31.3085   8
   1 -11  -3-5.56869 29.5322   7
   1 -11  -3-2.56766 36.9439  12
   1 -11  -1 2518.13 116.764  12
   1 -11   0 19.5100 55.5603   7
   1 -11   0 51.9337 64.6038  12
   1 -11   1 2685.13 128.160  12
   1 -11   1 2994.20 131.463   7
   1 -11   1 2676.42 91.2438   4
   1 -11   2 4231.34 153.458  12
   1 -11   2 4118.53 152.635   7
   1 -11   2 3824.55 118.293   4
   1 -11   3 20676.6 318.928   7
   1 -11   3 21463.2 285.829   4
   1 -11   3 21339.8 314.680  12
   1 -11   4 167.879 67.8893  12
   1 -11   4 134.885 51.1049   4
   1 -11   4 105.276 61.1472   7
   1 -11   5 21078.8 321.760   7
   1 -11   5 20975.4 298.506  12
   1 -11   6 2314.00 112.320   4
   1 -11   6 2370.36 121.894   7
   1 -11   7 2682.65 124.293   4
   1 -11   7 2241.79 115.830   7
   1 -11   8 5338.01 159.244   7
   1 -11   8 5564.91 160.383   4
   1 -11   9 16880.6 254.630   4
   1 -11   9 16717.3 260.662   7
   1 -11  10 279.991 49.0995   4
   1 -11  10 318.697 55.7053   7
   1 -11  11 38.5282 32.1846   4
  -1  11 -12 12817.3 212.527   8
  -1  11 -14 6635.76 115.043   8
   1 -10  -5 1563.26 57.2877   7
   1 -10  -4 14592.8 211.209  12
   1 -10  -4 16458.0 219.905   7
   1 -10  -3 1586.00 91.2169   7
   1 -10  -3 1546.53 98.6339  12
   1 -10  -1 2751.11 129.708   7
   1 -10  -1 2619.69 113.391   9
   1 -10  -1 2494.09 137.229  12
   1 -10   0 52.5151 81.6465  12
   1 -10   0 55.2103 36.9819   4
   1 -10   0 53.2722 56.3433   9
   1 -10   0 68.0779 68.7262   7
   1 -10   1 1518.20 111.577   7
   1 -10   1 1662.48 84.8744   4
   1 -10   1 1561.09 116.420  12
   1 -10   2 1821.78 109.663   9
   1 -10   2 1720.29 91.2767   4
   1 -10   2 1620.02 110.262   7
   1 -10   2 1784.75 117.023  12
   1 -10   3 7709.67 205.931  12
   1 -10   3 8040.15 214.296   7
   1 -10   3 7540.91 205.778   9
   1 -10   4 11750.5 239.111  12
   1 -10   4 11906.9 239.690   4
   1 -10   4 11572.7 251.548   7
   1 -10   4 12086.1 244.152   9
   1 -10   5 14511.8 272.592   7
   1 -10   5 14640.8 254.062  12
   1 -10   5 13924.3 255.102   9
   1 -10   6 266.552 66.4689   7
   1 -10   6 383.917 71.0587   4
   1 -10   7 73.8104 54.3329   7
   1 -10   7 67.8085 55.2180   4
   1 -10   8 2946.74 123.913   4
   1 -10   8 2970.35 129.071   7
   1 -10   9 24357.8 320.797   4
   1 -10   9 23491.0 330.036   7
   1 -10  10 65183.6 528.353   7
   1 -10  10 68092.8 521.841   4
   1 -10  11 1432.48 71.9274   4
  -1  10 -13 9466.20 183.443   8
  -1  10 -14 40196.4 329.322   8
   1  -9  -6 632.280 50.4725   7
   1  -9  -5 490.014 61.4546   7
   1  -9  -5 410.331 62.5489  12
   1  -9  -4 8172.11 192.204   7
   1  -9  -4 7838.66 191.677  12
   1  -9  -3 7399.36 199.152  12
   1  -9  -3 6914.39 163.126   9
   1  -9  -2 67.6104 53.2698   9
   1  -9  -1 2817.60 146.684  12
   1  -9  -1 2843.63 126.765   9
   1  -9  -1 2990.08 100.761   4
   1  -9  -1 3248.88 156.373   7
   1  -9   0 5612.78 138.142   6
   1  -9   0 5320.60 182.527  12
   1  -9   0 5886.29 146.730   4
   1  -9   0 5843.38 183.521   7
   1  -9   0 5456.72 169.635   9
   1  -9   1 14762.3 281.018  12
   1  -9   1 15498.2 242.872   4
   1  -9   1 15047.7 231.605   6
   1  -9   1 15366.1 272.527   1
   1  -9   1 15190.8 281.169   7
   1  -9   2 14112.4 268.924  12
   1  -9   2 14043.6 229.031   6
   1  -9   2 13954.0 251.925   1
   1  -9   2 14301.3 241.710   4
   1  -9   2 13559.2 271.955   7
   1  -9   3 157.056 69.0085  12
   1  -9   3 194.004 51.6467   4
   1  -9   3 228.845 62.4731   9
   1  -9   3 155.658 43.7562   1
   1  -9   3 211.985 47.9848   6
   1  -9   3 199.030 65.1420   7
   1  -9   4 682.166 74.4207   9
   1  -9   4 689.610 65.7172   1
   1  -9   4 625.323 74.9318   7
   1  -9   4 634.791 74.9774  12
   1  -9   5 19037.0 295.818   4
   1  -9   5 18473.1 281.094   9
   1  -9   5 19182.9 280.860  12
   1  -9   5 18094.1 296.824   7
   1  -9   6 19322.8 296.164   1
   1  -9   6 18738.5 302.305   7
   1  -9   7 8230.30 201.088   1
   1  -9   7 7806.67 191.510   4
   1  -9   8 309883. 1334.36   1
   1  -9   8 310980. 1292.43   4
   1  -9   9 25331.6 336.384   7
   1  -9   9 23858.1 318.792   4
   1  -9  10 14667.8 237.328   4
   1  -9  10 14413.6 250.728   7
  -1   9 -11 7324.69 183.659  11
  -1   9 -12 19634.5 283.150  11
  -1   9 -13 536.514 65.1058  11
  -1   9 -13 492.483 63.5566   8
  -1   9 -14 42.9495 39.0335   8
   1  -9  15 82.0548 31.0384  11
   1  -8  -7 2249.78 86.6643   7
   1  -8  -6 1858.57 97.6295   7
   1  -8  -6 1693.66 66.2240   3
   1  -8  -6 1627.16 91.3800  12
   1  -8  -5 229.210 37.7390   3
   1  -8  -5 181.863 60.4507   7
   1  -8  -5 180.973 69.0295  12
   1  -8  -4 35.8534 58.8879   7
   1  -8  -4-20.6158 28.2611   3
   1  -8  -4 41.2850 44.3904   9
   1  -8  -4-10.7965 72.6698  12
   1  -8  -3 584.088 92.1658  12
   1  -8  -3 627.725 65.4896   9
   1  -8  -2 372.566 82.2543   7
   1  -8  -2 450.858 63.3695   9
   1  -8  -2 286.882 51.8788   1
   1  -8  -1 3118.55 123.295   1
   1  -8  -1 3628.50 147.267   7
   1  -8  -1 3298.46 129.159   9
   1  -8  -1 3373.11 146.195  12
   1  -8  -1 3253.06 105.645   4
   1  -8   0 3853.97 144.551   7
   1  -8   0 4031.05 116.858   6
   1  -8   0 3940.59 119.041   4
   1  -8   0 4195.04 151.562  12
   1  -8   0 3759.94 136.141   9
   1  -8   0 3861.85 132.660   1
   1  -8   1 5653.52 167.975  12
   1  -8   1 5104.61 145.779   1
   1  -8   1 5378.26 163.033   7
   1  -8   1 5440.84 145.213   4
   1  -8   1 5397.80 136.847   6
   1  -8   2 5788.82 162.870   7
   1  -8   2 5761.50 142.133   6
   1  -8   2 6146.28 164.906  12
   1  -8   2 5651.53 146.659   4
   1  -8   2 5333.34 146.606   1
   1  -8   2 5840.06 159.824   9
   1  -8   3 103252. 660.421  12
   1  -8   3 102964. 647.584   1
   1  -8   3 102568. 680.229   7
   1  -8   4 43250.0 414.407   4
   1  -8   4 43777.3 416.290   9
   1  -8   4 43435.0 402.221  12
   1  -8   4 42855.4 426.613   7
   1  -8   4 43552.3 399.262   6
   1  -8   5 35.2262 37.9013   1
   1  -8   5 52.3795 44.2141   4
   1  -8   5 53.7074 45.6280   7
   1  -8   5 30.6427 41.7818   9
   1  -8   6 61015.2 476.216   9
   1  -8   6 60597.6 513.084   7
   1  -8   6 59708.1 489.638   1
   1  -8   6 59953.0 508.732   4
   1  -8   7 51792.1 461.791   1
   1  -8   7 52068.8 477.937   4
   1  -8   8 213923. 1050.79   1
   1  -8   8 212150. 1003.57   4
   1  -8   9 11291.4 231.474   1
   1  -8   9 10936.1 208.998   4
  -1   8  -9 11079.2 223.947  11
   1  -8   9 10993.9 220.170   7
  -1   8 -10 952.562 86.4301  11
  -1   8 -11 4489.12 155.955  11
  -1   8 -11 4542.94 142.706   5
  -1   8 -12 674.791 81.5272  11
  -1   8 -12 641.247 66.1409   5
  -1   8 -13 7732.87 171.735   5
  -1   8 -13 7380.98 178.373   8
  -1   8 -14 2150.88 91.5722   8
  -1   8 -14 2400.35 93.1816   5
  -1   8 -14 2280.04 102.771  11
  -1   8 -15 1085.79 56.8270   5
  -1   8 -15 1050.43 66.0530  11
   1  -7  -8 9145.67 148.842   3
   1  -7  -7 1936.02 83.3799   3
   1  -7  -7 1999.64 102.981   7
   1  -7  -6 1528.81 99.6166  12
   1  -7  -6 1659.55 86.6163   3
   1  -7  -6 1523.85 101.328   7
   1  -7  -5 1402.95 105.104  12
   1  -7  -5 1430.78 83.8006   3
   1  -7  -5 1533.51 107.239   7
   1  -7  -4 145.654 65.6473   7
   1  -7  -4 194.925 75.7854  12
   1  -7  -4 144.142 41.7949   1
   1  -7  -4 163.482 47.0913   9
   1  -7  -4 196.746 49.8664   3
   1  -7  -3 1989.99 96.6021   9
   1  -7  -3 2067.89 101.412   1
   1  -7  -3 1896.18 115.536  12
   1  -7  -3 2085.15 96.0638   3
   1  -7  -2 2643.28 110.902   9
   1  -7  -2 3099.17 118.609   1
   1  -7  -2 2886.05 103.592   3
   1  -7  -2 2918.74 92.9394   4
   1  -7  -2 2664.06 128.231   7
   1  -7  -1 53473.9 484.754  12
   1  -7  -1 54694.7 428.074   3
   1  -7  -1 57711.1 477.270   1
   1  -7  -1 54615.5 461.604   9
   1  -7  -1 57084.8 417.548   4
   1  -7  -1 53796.7 486.432   7
   1  -7   0 83557.6 601.784  12
   1  -7   0 89079.0 576.031   1
   1  -7   0 89848.1 538.287   4
   1  -7   0 85213.1 613.330   7
   1  -7   0 85355.5 580.124   9
   1  -7   0 86239.3 511.226   6
   1  -7   1 318158. 1145.02   4
   1  -7   1 316180. 1231.00   7
   1  -7   1 318774. 1098.82   6
   1  -7   1 319463. 1220.36  12
   1  -7   2 16933.5 244.056  12
   1  -7   2 16995.5 248.605   7
   1  -7   2 17371.6 235.398   4
   1  -7   2 16599.1 231.478   1
   1  -7   2 17093.3 220.907   6
   1  -7   2 17546.8 245.427   9
   1  -7   3 11291.9 191.740   9
   1  -7   3 10308.8 186.143  12
   1  -7   3 10851.1 179.375   6
   1  -7   3 10796.5 197.060   7
   1  -7   3 11613.6 192.743   1
   1  -7   4 1342.45 75.7112   7
   1  -7   4 1413.91 74.4773   1
   1  -7   4 1253.01 73.8604   4
   1  -7   4 1328.43 72.8233   9
   1  -7   4 1338.18 72.6796  12
   1  -7   4 1306.88 69.1535   6
   1  -7   5 15.3536 35.3833   4
   1  -7   5 5.11771 34.0744   9
   1  -7   5 9.07341 35.8615   1
   1  -7   5-9.93833 37.9946   7
   1  -7   6 150641. 788.356   4
   1  -7   6 149906. 763.609   1
   1  -7   7 4262.65 129.177   7
   1  -7   7 3942.98 122.939   1
  -1   7  -7 4257.86 128.472  11
   1  -7   7 3791.28 122.359   4
   1  -7   8 34696.7 356.966   4
   1  -7   8 34202.1 360.921   7
  -1   7  -8 33728.6 373.182  11
  -1   7  -9 299.975 51.3003   5
   1  -7   9 236.165 48.2390   1
  -1   7  -9 275.005 66.0608  11
  -1   7 -10 1086.68 89.8330  11
   1  -7  10 903.879 73.4817   1
  -1   7 -10 1057.10 78.3185   5
  -1   7 -11 5701.48 188.147  11
  -1   7 -11 6005.58 168.204   5
  -1   7 -12 1470.79 100.093   8
  -1   7 -12 1689.19 110.938  11
  -1   7 -12 1502.44 94.2046   5
  -1   7 -13 654.628 84.1427  11
  -1   7 -13 576.636 67.5592   8
  -1   7 -13 597.495 68.3600   5
  -1   7 -14 502.596 60.2299   5
  -1   7 -14 464.287 72.4857  11
  -1   7 -15 13.6626 47.5306  11
  -1   7 -15 13.3805 33.1873   5
  -1   7 -16 728.993 38.5089   5
  -1   7 -16 729.769 47.9038  11
   1  -6 -10-2.20121 21.6955   3
   1  -6  -9 148.582 38.9122   3
   1  -6  -8 192.985 52.2634   3
   1  -6  -8 27.7357 50.5271   7
   1  -6  -7 167.286 59.0803  12
   1  -6  -7 171.396 56.0791   3
   1  -6  -7 185.904 61.4989   7
   1  -6  -6 1284.42 84.5566   3
   1  -6  -6 1196.37 96.2886  12
   1  -6  -6 1218.51 97.6948   7
   1  -6  -5 2460.65 108.581   1
   1  -6  -5 2380.76 108.921   3
   1  -6  -5 2694.44 126.690   7
   1  -6  -5 2416.17 119.797  12
   1  -6  -4 5708.97 140.643   9
   1  -6  -4 5560.34 152.030   3
   1  -6  -4 5436.18 152.498   1
   1  -6  -4 5777.92 170.087  12
   1  -6  -3 1835.70 86.2047   3
   1  -6  -3 2028.65 93.6174   1
   1  -6  -3 1855.45 86.4394   9
   1  -6  -3 1909.44 105.446  12
   1  -6  -2 19113.2 258.574   1
   1  -6  -2 18460.5 275.649   7
   1  -6  -2 19227.5 251.371   3
   1  -6  -2 18966.5 250.517   9
   1  -6  -2 18980.8 214.940   4
   1  -6  -1 38407.2 311.050   4
   1  -6  -1 37293.1 372.024   7
   1  -6  -1 38883.7 346.748   9
   1  -6  -1 36415.4 342.804   1
   1  -6  -1 37826.5 372.781  12
   1  -6  -1 38212.6 331.299   3
   1  -6   0 935.841 70.4286  12
   1  -6   0 987.839 63.0806   9
   1  -6   0 996.872 63.0252   1
   1  -6   0 1031.27 53.3982   6
   1  -6   0 955.131 67.2117   7
   1  -6   0 1104.57 58.9027   4
   1  -6   1 298655. 1087.31   7
   1  -6   1 298778. 1035.88   4
   1  -6   1 300402. 1082.08  12
   1  -6   2 333853. 1149.55   7
   1  -6   2 331410. 1128.01  12
   1  -6   2 332834. 1067.03   6
   1  -6   3 34909.9 295.168   6
   1  -6   3 34229.7 310.096   7
   1  -6   3 35268.6 306.512   9
   1  -6   3 35211.6 315.617   4
   1  -6   4 58767.8 394.778   6
   1  -6   4 58090.2 418.141   4
   1  -6   4 59479.8 400.355   9
   1  -6   5 24263.1 261.160   7
   1  -6   5 24981.7 253.812   9
   1  -6   6 126250. 675.307  10
   1  -6   6 123259. 656.245   4
   1  -6   6 125301. 637.506   7
  -1   6  -6 123282. 648.735  11
  -1   6  -7 11098.8 199.843  11
   1  -6   7 10763.2 183.572   7
  -1   6  -8 1686.71 94.1930  11
   1  -6   8 1643.99 91.3337  10
  -1   6  -8 1693.62 83.5489   5
  -1   6  -9 19.1029 54.7036  11
  -1   6  -9 37.0502 43.3205   5
   1  -6   9 59.8586 51.0908  10
   1  -6  10 15288.1 249.652  10
  -1   6 -10 15507.2 277.811  11
  -1   6 -10 14842.0 253.483   5
  -1   6 -11 15408.6 289.759  11
  -1   6 -11 14947.5 265.951   5
  -1   6 -12 5609.77 188.406  11
  -1   6 -12 5770.01 173.056   5
  -1   6 -12 5639.28 163.753   8
  -1   6 -13 32133.7 380.616   5
  -1   6 -13 31292.3 393.073  11
  -1   6 -14 5100.14 148.151   5
  -1   6 -14 4994.74 156.273  11
  -1   6 -15 5579.17 137.837   5
  -1   6 -15 5052.91 135.118  11
  -1   6 -16 4182.58 97.8102  11
  -1   6 -16 4044.40 88.8656   5
   1  -5 -11 38.8955 26.3671   3
   1  -5 -10 730.109 61.3155   3
   1  -5 -10 294.560 46.5273  13
   1  -5  -9 3045.53 117.614   3
   1  -5  -9 1825.82 100.702  13
   1  -5  -8 4104.40 143.364   3
   1  -5  -8 3623.87 138.749   7
   1  -5  -7 14445.1 247.185  12
   1  -5  -7 15258.2 265.207   3
   1  -5  -7 14960.2 275.048   7
   1  -5  -6 7289.12 183.775  12
  -1   5   6 7654.19 174.927   1
   1  -5  -6 7110.86 193.597   7
   1  -5  -6 7655.04 190.236   3
   1  -5  -5 216.167 49.3874   3
   1  -5  -5 281.246 46.6669   1
   1  -5  -5 150.791 60.1618  12
   1  -5  -5 144.202 55.1983   7
   1  -5  -4 7547.65 168.844   3
   1  -5  -4 7116.66 172.959  12
   1  -5  -4 7380.54 146.593   9
   1  -5  -3 2019.48 86.7797   3
   1  -5  -3 1997.87 80.0624   9
   1  -5  -3 1941.41 93.0212  12
   1  -5  -2 8672.86 169.834   7
   1  -5  -2 8726.56 152.329   9
   1  -5  -1 46792.2 369.047   7
   1  -5  -1 47296.1 345.622   9
   1  -5  -1 46489.7 364.714  12
   1  -5   2 91150.0 449.522   1
   1  -5   3 15919.6 177.162   1
   1  -5   4 28371.1 240.625   1
   1  -5   5 8386.08 136.208   1
  -1   5  -6 63851.6 437.660  11
   1  -5   6 63990.7 406.428   1
   1  -5   7 28145.4 300.441  10
  -1   5  -7 28880.3 291.770   5
  -1   5  -7 29262.9 317.476  11
   1  -5   7 28981.8 282.134   1
   1  -5   8 25726.0 298.640  10
   1  -5   8 25505.3 285.610   1
  -1   5  -8 26225.3 300.782   5
  -1   5  -9 13592.2 232.717   5
  -1   5  -9 13228.0 251.596  11
   1  -5   9 13741.5 227.774   1
  -1   5 -10 3439.60 115.654   3
   1  -5  10 3451.34 123.486   1
  -1   5 -10 3683.55 145.585  11
  -1   5 -11 6.40010 71.3074  11
  -1   5 -11-4.92684 53.5767   5
  -1   5 -11 22.2993 47.3187   8
   1  -5  11 17.6486 38.5097   1
  -1   5 -12 597.315 65.7530   8
  -1   5 -12 603.003 93.5698  11
  -1   5 -12 604.088 77.1475   5
  -1   5 -13 997.620 105.428  11
  -1   5 -13 799.780 84.4716   5
  -1   5 -14 1202.68 95.2289  11
  -1   5 -14 1290.93 91.4693   5
  -1   5 -15 450.603 54.5871   5
  -1   5 -16 49.4046 33.7535  11
  -1   5 -16 21.2179 27.5737   5
   1  -4 -12 37.9815 27.8783  13
   1  -4 -11 248.924 52.3833  13
   1  -4 -10 8889.12 203.703  13
   1  -4  -8 43.8411 58.4971   7
   1  -4  -8 38.9496 54.9889   3
   1  -4  -7 787.796 77.8460   7
   1  -4  -7 822.895 78.9693   3
  -1   4   7 665.227 60.3186   1
   1  -4  -7 748.688 72.4305  12
   1  -4  -6 1907.06 97.4580  12
   1  -4  -6 1833.63 98.7522   7
   1  -4  -6 1838.82 95.3898   3
  -1   4   6 1578.58 80.8666   1
   1  -4  -5 44256.1 419.771   7
   1  -4  -5 43734.0 394.237  12
   1  -4  -4 3258.42 109.051  12
   1  -4  -4 3649.08 110.674   3
   1  -4  -3 8648.28 149.372   1
   1  -4  -3 8843.55 172.226   7
   1  -4  -3 8981.50 160.194  12
   1  -4  -2 1952.31 72.2615   1
   1  -4  -1 70504.0 376.265   1
   1  -4   0 22862.6 196.414   1
   1  -4   1 54520.9 305.905   1
   1  -4   2 56831.1 314.174   1
   1  -4   3 92769.8 406.248   1
   1  -4   4 56410.1 318.203   1
   1  -4   5 35815.2 258.033   1
   1  -4   6 38901.7 294.862   1
  -1   4  -7 306742. 1086.65   5
  -1   4  -7 308294. 1121.05  11
  -1   4  -8 19569.7 266.602  11
  -1   4  -8 19111.7 237.072   3
   1  -4   8 18653.7 237.200   1
  -1   4  -8 19572.8 258.671   5
  -1   4  -9 236.987 45.0514   3
  -1   4  -9 240.299 52.9596   5
   1  -4   9 218.639 47.9179   1
  -1   4  -9 313.313 66.4987  11
  -1   4 -10 490.808 75.6294  11
  -1   4 -10 408.329 56.8573   8
   1  -4  10 400.383 52.7944   1
  -1   4 -10 501.952 57.6181   3
  -1   4 -10 463.058 62.9204   5
  -1   4 -11 16966.8 300.434  11
  -1   4 -11 16986.2 265.835   3
   1  -4  11 16772.6 280.286   1
  -1   4 -11 16546.2 256.974   8
  -1   4 -11 17195.3 287.217  13
  -1   4 -12 57.7705 59.7138   5
  -1   4 -12 67.5904 46.4539   3
  -1   4 -12 49.6799 57.6441  13
  -1   4 -13 12075.2 248.049   5
  -1   4 -13 12593.9 223.628   3
  -1   4 -14 1872.27 104.664   5
  -1   4 -14 1581.80 98.4262  11
  -1   4 -15 418.435 55.0003   5
  -1   4 -15 442.935 60.3743  11
  -1   4 -16 32.2761 25.1001  11
  -1   4 -16 27.1151 22.9785   5
   1  -3 -13 979.985 46.4715   3
   1  -3 -12 16194.8 213.678   3
   1  -3 -12 11737.5 202.832  13
   1  -3 -11 2383.78 125.562  13
   1  -3 -11 3149.32 116.154   3
   1  -3 -10 99.4742 58.5167   3
   1  -3  -9 1628.58 100.841   3
   1  -3  -9 1508.26 90.7956  11
   1  -3  -8 2837.08 123.842   3
  -1   3   8 2943.14 111.330   1
   1  -3  -8 2940.90 129.509   7
   1  -3  -8 2635.44 118.145  11
   1  -3  -7 334.045 65.3586  11
   1  -3  -7 328.641 53.7526  12
   1  -3  -7 398.412 63.4365   7
  -1   3   7 259.033 43.4032   1
  -1   3   6 17589.5 234.886   1
   1  -3  -6 17177.5 239.366  12
   1  -3  -6 17369.7 256.444   7
   1  -3  -6 16937.2 279.883  11
   1  -3  -5 520.625 56.3671  12
   1  -3  -5 587.955 56.9333   7
   1  -3  -4 51002.7 380.936   3
   1  -3  -4 51952.6 360.147   1
   1  -3  -3 114486. 520.457   1
   1  -3  -2 12833.3 149.161   1
   1  -3  -1 24523.7 187.831   1
   1  -3   0 19893.8 159.425   1
   1  -3   1 7211.15 91.4626   1
   1  -3   2 487.952 37.4063   1
   1  -3   3 74200.7 322.390   1
   1  -3   4 39898.6 243.911   1
   1  -3   5 470422. 1234.63   1
   1  -3   6 342560. 1035.54   1
  -1   3  -7 89314.7 552.325  11
  -1   3  -7 87979.6 520.783   5
  -1   3  -7 87602.5 503.778   3
   1  -3   7 89054.0 478.644   1
   1  -3   8 39281.1 334.934   1
  -1   3  -8 38725.7 363.222   5
  -1   3  -8 38240.7 350.096   3
  -1   3  -9 15539.6 249.533   5
  -1   3  -9 15487.9 239.219   3
  -1   3  -9 14925.2 223.940   8
   1  -3   9 15849.2 227.336   1
  -1   3 -10 16052.7 240.401   8
  -1   3 -10 16119.5 276.208   5
   1  -3  10 16548.4 253.553   1
  -1   3 -10 16046.5 256.103   3
  -1   3 -11 3427.50 144.867   5
   1  -3  11 3168.19 122.565   1
  -1   3 -11 3491.46 129.090   3
  -1   3 -12 1291.00 102.904  11
  -1   3 -12 1333.09 88.8150   3
  -1   3 -12 1276.43 103.170   5
  -1   3 -12 1371.24 105.863  13
  -1   3 -13 823.765 83.1972  11
  -1   3 -13 678.796 80.1473  13
  -1   3 -13 830.502 72.2238   3
  -1   3 -13 871.324 88.5806   5
  -1   3 -14 14271.4 217.746   3
  -1   3 -14 14118.7 239.382   5
  -1   3 -15 2446.83 88.8329  11
  -1   3 -15 2042.70 75.7192  13
   1  -2 -13 434.211 46.1596   3
   1  -2 -13 249.561 55.3542  13
   1  -2 -12 5855.91 150.118   3
   1  -2 -12 4481.12 155.527  13
   1  -2 -11 3005.98 116.879  11
   1  -2 -11 3474.23 129.873   3
   1  -2 -10 228.249 63.2815   3
   1  -2 -10 167.893 59.1456  11
   1  -2 -10 200.371 43.5368   5
   1  -2  -9 819.175 84.8173  11
   1  -2  -9 999.243 82.0178   3
   1  -2  -9 1002.02 70.5045   5
  -1   2   9 1004.61 69.5944   1
   1  -2  -8 4817.28 149.434   7
  -1   2   8 4604.72 130.740   1
   1  -2  -8 4921.71 149.667   3
   1  -2  -8 4736.01 129.093   5
   1  -2  -8 4599.07 162.682  11
  -1   2   7 7878.92 157.923   1
   1  -2  -7 7532.71 175.100   7
   1  -2  -7 7271.40 146.417   5
   1  -2  -7 7142.45 192.845  11
   1  -2  -7 8179.68 177.544   3
  -1   2   6 9526.52 160.819   1
   1  -2  -6 9058.52 159.421  12
   1  -2  -6 9207.44 172.386   3
   1  -2  -6 9400.40 211.926  11
   1  -2  -5 860.843 58.6431   7
   1  -2  -5 737.302 55.4870   3
   1  -2  -4 30513.9 251.638   1
   1  -2  -3 15122.4 166.934   1
   1  -2  -2 36187.0 225.069   1
   1  -2  -1 18018.4 137.262   1
   1  -2   1 2609.91 48.8929   1
   1  -2   2 7320.23 81.5786   1
   1  -2   3 75135.9 297.767   1
   1  -2   4 324661. 864.069   1
   1  -2   5 206083. 674.629   1
   1  -2   6 3247.15 81.7574   1
  -1   2  -7 330.879 51.3625  11
  -1   2  -7 204.865 36.9117   3
   1  -2   7 194.572 36.0190   1
  -1   2  -7 242.154 40.1564   5
  -1   2  -8 2192.14 81.5642   8
  -1   2  -8 2310.02 90.9482   3
  -1   2  -8 2453.65 98.2819   5
  -1   2  -8 2261.05 98.6873  11
   1  -2   8 2547.62 87.9882   1
  -1   2  -9 13212.6 237.540  11
   1  -2   9 13246.0 209.205   1
  -1   2  -9 12320.8 226.003   5
  -1   2  -9 12140.0 214.395   3
   1  -2  10 10045.2 196.179   1
  -1   2 -10 9791.74 207.798   3
  -1   2 -10 10225.6 220.184   5
  -1   2 -10 9827.57 213.448  11
  -1   2 -11 10264.7 246.288  13
   1  -2  11 10290.7 209.192   1
  -1   2 -11 10886.9 225.394   3
  -1   2 -11 10654.4 236.520   5
  -1   2 -12 37956.6 430.565  11
  -1   2 -12 37995.9 415.859   3
  -1   2 -13 5270.87 151.094   3
  -1   2 -13 4954.35 154.039  11
  -1   2 -14 6924.51 167.665  13
  -1   2 -14 7297.08 157.320  11
  -1   2 -15 406.569 36.9401  11
  -1   2 -15 475.133 46.3505  13
   1  -1 -14 3725.59 86.2755   3
   1  -1 -14 2341.79 85.7432  13
   1  -1 -13 74.6529 40.8321  11
   1  -1 -13 39.5697 64.9184  13
   1  -1 -13 68.1658 40.6354   3
   1  -1 -12 2078.46 89.7851   5
   1  -1 -12 2147.60 103.166   3
   1  -1 -11 577.807 75.6737  11
   1  -1 -11 774.254 77.1593   3
   1  -1 -11 753.205 67.8487   5
   1  -1 -10 11.1593 53.3846   3
  -1   1  10 35.0520 32.5069   1
   1  -1 -10 22.9905 64.1055  11
   1  -1 -10 24.8085 41.3309   5
   1  -1  -9 8942.10 184.469   5
   1  -1  -9 9052.82 197.875   3
   1  -1  -9 8961.65 225.085  11
   1  -1  -8 10073.5 200.826   3
   1  -1  -8 10389.0 235.284  11
   1  -1  -8 9831.26 180.122   5
   1  -1  -7 170.600 59.4535  11
   1  -1  -7 146.233 32.8154   5
   1  -1  -7 5.62232 39.7229   7
   1  -1  -7-20.7538 35.4220   3
   1  -1  -6 320.131 42.2025   3
   1  -1  -6 428.897 69.2498  11
  -1   1   4 15648.4 77.7191   2
   1  -1  -4 16875.2 166.231   1
   1  -1  -3 57852.1 289.485   1
  -1   1   3 57172.6 199.906   2
   1  -1  -1 219.053 22.8462   1
  -1   1   1 583.534 24.9252   1
   1  -1   0 218245. 532.674   1
  -1   1   0 221267. 528.402   1
   1  -1   1 13966.1 85.0432   1
  -1   1  -1 13844.7 84.2164   1
   1  -1   2 22112.7 123.024   1
  -1   1  -2 21125.8 117.776   1
   1  -1   3 2603.12 50.7761   1
   1  -1   4 1107.27 41.0245   1
   1  -1   5 32036.8 219.063   1
   1  -1   6 4091.11 89.2728   1
   1  -1   7 27339.2 249.573   1
  -1   1  -7 27172.6 283.476   3
  -1   1  -7 27798.8 294.979   5
  -1   1  -8 7266.02 161.618   3
   1  -1   8 6970.60 139.316   1
  -1   1  -8 7212.90 164.734   5
   1  -1   9 2669.32 98.4028   1
  -1   1  -9 2637.42 110.520   3
  -1   1  -9 2606.80 115.561   5
  -1   1 -10 3716.25 139.867  11
  -1   1 -10 4038.87 139.092   3
   1  -1  10 3596.63 121.350   1
  -1   1 -11 18531.1 304.124  11
  -1   1 -11 19589.0 341.782  13
  -1   1 -11 18830.6 304.553   3
  -1   1 -12 12301.6 271.727  13
  -1   1 -12 12150.8 233.180  11
  -1   1 -12 11987.5 233.760   3
  -1   1 -13 2220.50 99.9072  11
  -1   1 -13 2516.88 114.345   5
  -1   1 -13 2750.01 111.918   3
  -1   1 -13 2050.92 111.690  13
  -1   1 -14 890.724 62.8085   3
  -1   1 -14 630.570 66.2039  13
  -1   1 -14 897.606 64.3693   5
  -1   1 -14 639.091 47.3483  11
  -1   1 -15 1148.08 53.6878  13
  -1   1 -15 1698.67 57.2624   5
   1   0 -15-1.72504 26.3122  13
   1   0 -14 97.9124 53.8016  13
   1   0 -14 106.049 39.2877  11
   1   0 -14 135.260 34.7190   3
  -1   0  13 268.542 51.8456   7
   1   0 -13 286.739 59.9252  11
   1   0 -13 286.087 49.5316   3
   1   0 -13 314.377 47.8816   5
   1   0 -12 15.9164 62.7489  11
   1   0 -12-0.83766 48.0539   3
   1   0 -12 23.2454 45.8339   5
   1   0 -11 3117.40 124.266   3
   1   0 -11 3069.17 121.448   5
   1   0 -10 7969.20 186.878   3
   1   0 -10 7424.06 178.020   5
   1   0  -9 20858.5 287.979   3
   1   0  -9 20711.7 277.027   5
   1   0  -8 27121.6 373.388  11
   1   0  -8 27618.5 298.423   5
   1   0  -7 519919. 1532.92   5
   1   0  -7 517209. 1570.66   3
  -1   0   4 1273.87 28.5202   2
  -1   0   4 1162.33 45.9328   1
  -1   0   3 4568.22 54.7640   2
   1   0  -3 5232.29 74.9420   1
  -1   0   1 998.622 22.0757   1
   1   0  -1 891.529 21.0167   1
   1   0   0 173300. 371.939   1
   1   0   1 34818.3 120.602   1
  -1   0  -1 34204.3 120.006   1
   1   0   2 39288.5 161.674   1
   1   0   2 38781.9 173.758   1
   1   0   3 9439.96 89.9472   1
  -1   0  -4 6243.14 64.9718   2
   1   0   4 6019.18 86.3312   1
  -1   0  -5 15942.9 95.1334   2
   1   0   5 15612.9 153.705   1
   1   0   6 2544.28 74.3717   1
  -1   0  -6 2360.99 81.2402   3
  -1   0  -7 6757.45 146.063  11
  -1   0  -7 6314.93 142.744   3
   1   0   7 6438.03 125.209   1
  -1   0  -8 23666.9 293.262  11
  -1   0  -8 23696.6 297.620   3
  -1   0  -9 865.344 76.1161   3
  -1   0  -9 731.485 74.3991   5
   1   0   9 863.212 61.0290   1
  -1   0  -9 841.473 73.0775  11
   1   0  10 284525. 1166.40   1
  -1   0 -10 283412. 1215.86  11
  -1   0 -10 287014. 1251.69   3
  -1   0 -10 289334. 1397.67  13
  -1   0 -10 286550. 1285.89   5
  -1   0 -11 26881.1 408.213  13
  -1   0 -11 27337.0 371.559   5
  -1   0 -11 26428.5 335.946  11
  -1   0 -12 5746.80 164.525   3
  -1   0 -12 5938.21 170.438   5
  -1   0 -12 5288.31 178.348  13
  -1   0 -12 4928.10 139.181  11
  -1   0 -13 2667.50 105.263   3
  -1   0 -13 2511.90 102.839   5
  -1   0 -14 24201.3 245.293   3
  -1   0 -14 23525.7 234.315   5
   1   1 -15 627.854 43.6067  11
   1   1 -15 616.513 51.2046  13
   1   1 -14 647.758 53.2113   5
   1   1 -14 532.858 62.8072  11
   1   1 -14 739.414 53.0958   3
   1   1 -14 582.874 73.3147  13
   1   1 -13 714.874 84.3234  11
   1   1 -13 815.746 70.6330   5
  -1  -1  13 749.268 70.8145   7
   1   1 -13 732.810 61.3583   3
   1   1 -12 273.796 74.4418  11
   1   1 -12 295.850 56.8272   3
   1   1 -12 244.956 58.2763   5
   1   1 -11 9946.97 207.483   3
   1   1 -11 10281.2 217.085   5
   1   1 -11 10240.8 248.164  11
  -1  -1  11 10727.8 212.568   1
   1   1 -10 24832.9 316.347   3
  -1  -1  10 24493.4 303.311   1
   1   1 -10 24400.5 318.146   5
   1   1 -10 24348.0 367.031  11
   1   1  -9 43254.3 403.696   5
  -1  -1   9 43445.8 412.427  10
   1   1  -9 42445.6 400.142   3
  -1  -1   9 42144.3 376.111   1
  -1  -1   8 67004.0 486.453  10
   1   1  -8 65245.7 467.909   5
   1   1  -8 59572.7 436.500   3
  -1  -1   8 62321.9 420.587   1
   1   1  -7 8289.40 200.481  11
   1   1  -7 8804.80 154.098   5
   1   1  -7 8509.44 150.772   3
  -1  -1   6 24549.1 212.649   1
  -1  -1   5 2342.56 61.6468   1
  -1  -1   4 78121.5 310.980   1
  -1  -1   4 78293.3 285.411   2
  -1  -1   3 9613.42 83.0692   1
  -1  -1   3 9708.63 91.2454   2
  -1  -1   2 71277.1 233.845   1
  -1  -1   2 72115.7 217.917   1
  -1  -1   1 37526.6 107.767   1
  -1  -1   1 38178.6 103.914   1
   1   1   1 315494. 701.761   1
   1   1   1 314823. 688.149   1
   1   1   2 212558. 548.499   1
  -1  -1  -2 211976. 558.626   2
   1   1   3 152347. 476.947   1
  -1  -1  -3 153384. 432.526   2
   1   1   4 69907.9 324.951   1
   1   1   5 92534.7 420.323   1
  -1  -1  -6 38322.5 348.364   5
   1   1   6 38580.7 290.872   1
  -1  -1  -7 13377.8 203.338  11
   1   1   7 13433.6 186.156   1
  -1  -1  -8 9825.72 185.227  11
   1   1   8 9816.52 176.101   1
   1   1   9 56083.7 455.513   1
  -1  -1  -9 54904.4 467.845  11
  -1  -1 -10 26895.3 406.658  13
  -1  -1 -10 26208.6 356.937   5
  -1  -1 -11 291.689 84.9194  13
  -1  -1 -11 348.638 70.9280   3
  -1  -1 -11 290.735 64.4411   5
  -1  -1 -12 2756.91 109.169   5
  -1  -1 -12 2948.54 117.581   3
  -1  -1 -13 8642.38 155.808   5
  -1  -1 -13 9147.37 163.337   3
  -1  -1 -14 1106.85 55.3427  13
   1   2 -15 1864.97 79.3365  11
   1   2 -15 2102.92 72.6114   5
  -1  -2  14 1155.62 69.2878   7
   1   2 -14 1103.96 84.1994  11
   1   2 -14 1333.44 67.0974   3
   1   2 -14 1380.64 79.0645   5
   1   2 -13 20924.9 301.320   5
  -1  -2  13 20645.7 290.394   7
   1   2 -12 445.400 65.2940   5
   1   2 -12 377.372 56.6979   3
  -1  -2  11 1132.34 76.8227   1
   1   2 -11 1025.23 83.0743   5
   1   2 -11 1042.95 76.7961   3
   1   2 -10 25181.2 370.069  11
  -1  -2  10 24739.6 325.035  10
   1   2 -10 25187.0 303.184   3
   1   2 -10 25725.0 330.251   5
   1   2  -9 266946. 1052.65   3
  -1  -2   9 268457. 1042.01   1
   1   2  -8 150969. 742.967   5
  -1  -2   8 150816. 671.727   1
   1   2  -8 152657. 887.061  11
  -1  -2   7 987.692 67.0662  10
  -1  -2   7 1259.76 57.7941   1
   1   2  -7 1165.34 61.2542   5
   1   2  -7 852.196 81.3751  11
  -1  -2   6 17965.9 174.610   1
  -1  -2   5 2381.72 59.1535   1
  -1  -2   4 2968.87 59.1343   2
  -1  -2   4 2984.80 56.0655   1
  -1  -2   3 30687.3 184.676   2
  -1  -2   3 31739.5 157.426   1
  -1  -2   2 4629.76 70.9307   2
  -1  -2   2 4750.91 48.0872   1
  -1  -2   1 224957. 636.696   2
   1   2  -1 225777. 502.002   1
   1   2   0 8791.93 61.6464   1
  -1  -2  -1 192.190 20.8151   1
   1   2   1 238.094 17.9302   1
  -1  -2  -2 5784.75 72.5396   2
  -1  -2  -2 5574.74 77.4755   1
  -1  -2  -3 181219. 507.162   2
   1   2   3 182169. 575.158   1
   1   2   4 56.6660 18.7948   1
   1   2   5 5504.03 103.730   1
  -1  -2  -5 5379.14 122.245   3
  -1  -2  -5 5290.22 124.388   5
  -1  -2  -6 10793.4 187.290   3
   1   2   6 10931.2 160.008   1
  -1  -2  -6 11248.7 196.748   5
   1   2   7 15783.8 214.007   1
  -1  -2  -7 15100.3 245.406   5
  -1  -2  -7 15654.3 279.924  13
  -1  -2  -7 15031.3 236.777   3
  -1  -2  -8 64640.5 606.218  13
   1   2   8 64211.2 477.756   1
  -1  -2  -8 63236.7 532.485   3
  -1  -2  -9 4337.91 151.060   3
  -1  -2  -9 3853.82 142.778   5
  -1  -2 -10 3054.50 125.199   5
  -1  -2 -10 2935.19 128.451   3
  -1  -2 -11 3641.03 125.337   5
  -1  -2 -12 1214.21 67.8203   5
  -1  -2 -13 71.6778 29.3791   3
   1   3 -16 263.486 33.2350  11
   1   3 -15 3565.72 108.350  13
   1   3 -15 4778.80 119.403   5
  -1  -3  14 90.5420 43.2044   7
   1   3 -14 71.7455 50.2853   5
   1   3 -13 1616.87 115.991  11
  -1  -3  13 1635.66 94.6940   7
   1   3 -13 1807.67 103.842   5
   1   3 -12 477.696 91.6924  11
  -1  -3  12 524.614 67.5460   7
   1   3 -12 497.513 73.0495   5
  -1  -3  11 376.362 65.0059  10
  -1  -3  11 306.471 49.4467   1
   1   3 -11 371.610 68.9808   5
  -1  -3  11 381.208 65.9916   7
   1   3 -11 436.994 82.1259  11
   1   3 -10 211.438 75.1297  11
  -1  -3  10 329.979 49.5287   1
  -1  -3  10 175.455 57.2989  10
   1   3 -10 237.900 56.5458   5
   1   3  -9 17786.4 304.077  11
  -1  -3   9 17904.5 274.322  10
   1   3  -8 64.1906 53.6321  11
  -1  -3   8 81.5040 47.7595  10
  -1  -3   8 162.987 37.2482   1
  -1  -3   7 84468.2 443.736   1
  -1  -3   7 82938.5 539.157  10
  -1  -3   6 263296. 832.318   1
  -1  -3   5 39942.8 239.585   1
  -1  -3   4 9293.87 100.479   1
  -1  -3   3 15507.6 115.130   1
  -1  -3   3 16065.3 147.186   2
  -1  -3   2 36674.2 225.079   2
  -1  -3   2 35835.3 170.550   1
  -1  -3   1 26337.1 145.495   1
   1   3  -1 25853.0 137.241   1
  -1  -3   0 7694.10 99.3058   2
  -1  -3   0 7395.58 80.8773   1
  -1  -3  -1 56356.0 266.153   1
  -1  -3  -1 55887.5 274.457   2
  -1  -3  -2 33227.5 223.012   1
  -1  -3  -3 184828. 662.551   1
  -1  -3  -4 34236.7 306.652   5
  -1  -3  -4 34312.1 299.487   3
  -1  -3  -5 46704.3 391.191   5
   1   3   5 47106.9 337.200   1
  -1  -3  -5 48235.2 434.148  13
  -1  -3  -5 47743.6 359.531   9
  -1  -3  -6 145.191 59.4778  13
   1   3   6 65.1969 24.7159   1
  -1  -3  -6 91.7090 42.5309   5
  -1  -3  -6 80.0296 38.0898   3
  -1  -3  -7 6777.80 168.345   3
   1   3   7 6827.45 150.316   1
  -1  -3  -7 7031.60 173.095   5
  -1  -3  -8 11168.3 222.059   5
  -1  -3  -8 11503.6 233.193   3
  -1  -3  -8 10923.4 251.733  13
  -1  -3  -9 229.507 56.6687   5
  -1  -3  -9 293.206 63.5056   3
  -1  -3  -9 230.075 76.2902  13
  -1  -3 -10 4091.54 130.023   5
  -1  -3 -10 4133.30 139.348   3
  -1  -3 -11 4499.56 118.550   5
  -1  -3 -11 4524.30 127.982   3
  -1  -3 -12 2359.74 86.6103  13
  -1  -3 -12 3540.03 93.7834   3
   1   4 -16 2664.55 77.4470  11
   1   4 -16 2935.84 73.1156   5
   1   4 -15 8248.99 169.993  11
   1   4 -15 9160.73 168.525   5
   1   4 -14 1360.20 98.9753  11
  -1  -4  14 1452.73 82.8764   7
   1   4 -14 1656.72 92.2209   5
   1   4 -13 1831.20 121.906  11
  -1  -4  13 1850.43 102.003   7
  -1  -4  12 11930.9 239.785  10
  -1  -4  12 12494.9 242.608   7
   1   4 -12 12186.4 266.461  11
   1   4 -11 712.308 90.5741  11
  -1  -4  11 560.774 60.2134   1
  -1  -4  11 661.131 79.8648  10
  -1  -4  11 585.659 72.9586   7
   1   4 -10 994.441 96.9876  11
  -1  -4  10 846.490 82.3054  10
  -1  -4  10 789.609 75.0614   7
   1   4 -10 844.980 75.8716   5
  -1  -4  10 1016.44 68.4346   1
   1   4  -9 13644.5 234.338   5
  -1  -4   9 14500.6 241.272   7
   1   4  -9 14616.8 267.859  11
  -1  -4   9 13983.3 253.129  10
  -1  -4   9 13527.4 209.204   1
  -1  -4   8 33637.6 366.416  10
   1   4  -8 33441.0 343.763   5
  -1  -4   8 32601.1 296.513   1
  -1  -4   8 32877.9 349.914   7
  -1  -4   7 38689.6 369.553  10
   1   4  -7 39783.8 383.522  11
  -1  -4   7 38523.5 349.808   7
  -1  -4   7 39115.6 298.522   1
   1   4  -7 38542.6 346.078   5
   1   4  -6 42293.4 340.789   5
  -1  -4   6 42070.5 362.515  10
  -1  -4   6 41844.5 341.985   7
  -1  -4   6 41779.1 279.707   1
  -1  -4   5 60108.0 314.376   1
  -1  -4   4 5299.22 83.3466   1
  -1  -4   3 990868. 2144.97   1
  -1  -4   2 193862. 580.444   1
  -1  -4   1 50405.6 250.434   1
  -1  -4   0 9182.32 110.300   1
  -1  -4  -1 1327.12 49.7095   1
  -1  -4  -2 2338.32 69.0081   1
  -1  -4  -3 33534.2 302.321  12
  -1  -4  -3 31782.7 300.818  13
  -1  -4  -3 34051.4 304.598   7
  -1  -4  -3 34520.8 314.574   9
  -1  -4  -3 33662.7 278.469   1
  -1  -4  -3 32700.4 301.697   5
  -1  -4  -4 29816.4 304.021   9
  -1  -4  -4 29357.8 320.797  13
  -1  -4  -4 28797.9 291.355  12
  -1  -4  -4 29456.7 293.372   3
   1   4   4 30460.1 269.460   1
  -1  -4  -4 29947.9 309.925   5
  -1  -4  -5 9746.57 174.836  12
  -1  -4  -5 10164.8 191.836   5
  -1  -4  -5 10233.0 190.955   7
  -1  -4  -5 10307.2 181.849   9
  -1  -4  -5 10042.8 185.698   3
  -1  -4  -6 32323.7 356.877   5
  -1  -4  -6 32793.1 345.187   7
  -1  -4  -6 31056.5 343.974   3
  -1  -4  -6 31154.8 312.558   9
  -1  -4  -7 28354.9 344.527   5
  -1  -4  -7 29420.6 332.773   6
  -1  -4  -7 28826.5 349.245   3
  -1  -4  -8 23364.1 309.012   5
  -1  -4  -8 22906.0 316.388   3
  -1  -4  -9 5907.90 149.938   5
  -1  -4  -9 5816.54 155.604   3
  -1  -4 -10 1390.05 93.9094  13
  -1  -4 -10 1600.43 72.9998   5
  -1  -4 -10 1563.57 80.4399   3
  -1  -4 -11 589.685 54.7969  13
  -1  -4 -11 890.096 52.5838   3
   1   5 -16 446.423 44.1595  11
   1   5 -16 514.894 40.8333   5
   1   5 -15 46.6902 51.0103  11
   1   5 -14 7256.98 181.706  11
  -1  -5  14 7773.41 170.414   7
  -1  -5  13 10539.2 219.001  10
   1   5 -13 10274.9 225.060   5
   1   5 -13 10531.7 233.647  11
  -1  -5  13 10521.8 217.912   7
  -1  -5  12 5934.70 180.052  10
   1   5 -12 6019.47 191.449  11
   1   5 -12 6284.40 186.358   5
  -1  -5  12 5828.08 173.814   7
   1   5 -11 1830.90 105.048   5
  -1  -5  11 1854.59 93.7768   1
  -1  -5  11 1825.78 111.947  10
  -1  -5  11 1879.21 106.639   7
   1   5 -11 1791.93 116.260  11
  -1  -5  10 1484.72 104.964  10
  -1  -5  10 1601.73 99.7076   7
   1   5 -10 1696.54 98.6982   5
   1   5 -10 1468.94 102.616  11
  -1  -5   9 405.335 50.5838   1
  -1  -5   9 497.945 77.8459  10
   1   5  -9 418.426 61.2246   5
  -1  -5   9 408.245 61.9374   7
  -1  -5   9 551.721 64.7373   4
   1   5  -8 104273. 634.564   5
  -1  -5   8 102284. 695.070  10
  -1  -5   8 100448. 556.235   1
  -1  -5   8 98935.2 650.439   7
  -1  -5   8 99854.8 649.552   4
   1   5  -8 105972. 674.557  11
   1   5  -7 3104.39 104.148   5
  -1  -5   7 3124.56 119.893  10
  -1  -5   7 2769.71 105.334   4
  -1  -5   7 3121.13 110.988   7
  -1  -5   7 2977.30 85.0212   1
   1   5  -6 1532.83 72.9559   5
  -1  -5   6 1428.90 73.8378   7
  -1  -5   6 1444.40 58.1276   1
  -1  -5   6 1525.57 65.8675   6
  -1  -5   6 1412.33 78.3990   4
  -1  -5   5 286.542 48.5964  10
   1   5  -5 226.819 37.5703   5
  -1  -5   5 219.489 33.8209   6
  -1  -5   5 189.743 41.3836   4
  -1  -5   5 260.242 41.9138   7
  -1  -5   5 199.550 28.5258   1
  -1  -5   4 7771.66 111.311   1
  -1  -5   4 6832.91 146.964   4
  -1  -5   3 97204.2 416.995   1
  -1  -5   2 7704.79 108.224   1
  -1  -5   1 34.0159 38.6163  12
  -1  -5   1 10.5273 21.1940   1
  -1  -5   0 677.079 40.2688   1
  -1  -5   0 616.524 49.4054   7
  -1  -5   0 578.978 50.5826   9
  -1  -5   0 665.824 50.4277   6
  -1  -5  -1 1488.18 69.1588   7
  -1  -5  -1 1520.94 59.8676   1
  -1  -5  -1 1489.71 66.3183   5
  -1  -5  -1 1596.76 76.7361   6
  -1  -5  -1 1470.31 75.4332  12
  -1  -5  -2 41464.8 348.861   5
  -1  -5  -2 43316.5 379.243   9
  -1  -5  -2 42634.7 324.792   1
  -1  -5  -2 43181.8 382.889   6
  -1  -5  -2 41587.2 360.249   7
  -1  -5  -2 42757.6 369.622  12
  -1  -5  -3 5691.20 147.257   6
  -1  -5  -3 5312.42 131.861   5
  -1  -5  -3 5476.12 141.589   9
  -1  -5  -3 5274.65 138.756  12
  -1  -5  -3 5560.08 125.314   1
  -1  -5  -3 5758.14 143.687   7
  -1  -5  -3 5174.58 130.882  13
  -1  -5  -4 1975.03 89.6207   5
  -1  -5  -4 2096.84 96.4881  12
  -1  -5  -4 2053.09 95.2205   6
  -1  -5  -4 1775.23 77.9662   3
  -1  -5  -4 1920.91 93.4586  13
  -1  -5  -4 2046.41 94.1605   9
  -1  -5  -4 2074.83 94.1282   7
  -1  -5  -5 3709.75 125.480   7
  -1  -5  -5 3848.11 128.593   6
  -1  -5  -5 3539.68 116.683   9
  -1  -5  -5 3581.01 121.164   5
  -1  -5  -5 3230.96 111.598   3
  -1  -5  -5 3659.72 121.931  12
  -1  -5  -5 3431.70 129.204  13
  -1  -5  -6 10355.7 203.420   7
  -1  -5  -6 10186.7 186.695   9
  -1  -5  -6 9917.82 189.621  12
  -1  -5  -6 9886.04 197.764   3
  -1  -5  -6 10358.2 204.310   5
  -1  -5  -6 9720.46 213.801  13
  -1  -5  -6 10730.7 204.875   6
  -1  -5  -7 8209.13 179.902   5
  -1  -5  -7 8079.51 178.347   3
  -1  -5  -8 69256.5 490.489   5
  -1  -5  -8 69954.0 511.786   3
  -1  -5  -9 13888.9 200.762   3
  -1  -5  -9 11414.9 198.299  13
  -1  -5 -10 5449.57 113.727  13
  -1  -5 -10 8201.69 126.537   3
   1   6 -16 356.670 36.3797   5
   1   6 -16 298.559 37.1879  11
   1   6 -15 12691.1 198.224  11
   1   6 -15 12749.7 197.576   5
   1   6 -14 3805.14 130.391   5
   1   6 -14 3674.47 134.221  11
  -1  -6  14 3685.59 121.696  10
  -1  -6  14 3699.45 122.388   7
   1   6 -13 188.709 65.1299  11
   1   6 -13 164.760 66.4843   5
  -1  -6  13 194.374 62.2285  10
  -1  -6  13 179.757 55.7217   7
  -1  -6  12 185.786 71.5356  10
   1   6 -12 140.760 66.8076  11
   1   6 -12 117.092 62.2096   5
  -1  -6  12 136.971 59.9893   7
  -1  -6  11 2073.23 96.7190   1
  -1  -6  11 2363.79 130.878  10
   1   6 -11 2258.05 118.654   5
   1   6 -11 2369.36 125.526  11
  -1  -6  11 2350.32 122.258   7
   1   6 -10 363580. 1474.21  11
  -1  -6  10 362786. 1469.65   4
  -1  -6  10 367577. 1355.17   1
  -1  -6  10 363369. 1475.34   7
   1   6 -10 366266. 1457.34   5
   1   6  -9 64705.7 531.901  11
  -1  -6   9 64417.3 477.370   1
  -1  -6   9 62595.0 578.576  10
  -1  -6   9 65139.2 546.804   7
  -1  -6   9 62350.1 551.605   4
   1   6  -9 60613.9 528.856   5
   1   6  -8 29930.1 351.313   5
  -1  -6   8 30463.3 357.337   7
  -1  -6   8 30187.2 383.561  10
  -1  -6   8 30472.8 302.831   1
   1   6  -7 14789.6 229.978   5
  -1  -6   7 13552.4 247.156  10
  -1  -6   7 14590.4 215.589   6
  -1  -6   7 13627.3 233.069   7
  -1  -6   7 13539.7 191.109   1
  -1  -6   7 14764.2 264.041   4
  -1  -6   6 7256.65 164.994   7
   1   6  -6 7437.34 160.321   5
  -1  -6   6 7518.39 133.128   1
  -1  -6   6 7125.89 180.995   4
  -1  -6   6 6828.34 170.031  10
  -1  -6   6 7521.20 150.645   6
  -1  -6   6 6663.85 146.117  12
  -1  -6   5 253828. 966.711   6
  -1  -6   5 254363. 1043.81  10
  -1  -6   5 249957. 1025.91   7
   1   6  -5 255529. 976.370   5
  -1  -6   5 251583. 858.924   1
  -1  -6   5 247751. 1112.86   4
  -1  -6   5 254736. 990.717  12
  -1  -6   4 61831.8 419.270   9
  -1  -6   4 63188.1 370.402   1
  -1  -6   4 61010.9 458.492  10
  -1  -6   4 61803.7 447.209  12
  -1  -6   4 60058.3 428.580   6
  -1  -6   3 94873.1 458.818   1
  -1  -6   3 95269.9 550.422  10
  -1  -6   3 94400.5 546.578   9
  -1  -6   3 95191.0 565.964  12
  -1  -6   3 94004.5 571.239   7
  -1  -6   3 93422.5 550.528   6
  -1  -6   2 51875.4 329.575   1
  -1  -6   2 51242.2 433.974   4
  -1  -6   2 52234.1 421.220   7
  -1  -6   2 52322.8 412.590   6
  -1  -6   2 52871.7 414.495   9
  -1  -6   1 49273.4 410.246   9
  -1  -6   1 49031.6 374.836   5
  -1  -6   1 49267.2 332.026   1
  -1  -6   1 49470.9 417.392   4
  -1  -6   1 49228.0 412.676  12
  -1  -6   1 49278.6 405.664   7
  -1  -6   0 18732.0 208.732   1
  -1  -6   0 18833.0 257.988   9
  -1  -6   0 18665.8 241.590   4
  -1  -6   0 18340.1 254.015   6
  -1  -6   0 18467.2 249.707   7
  -1  -6   0 18291.5 229.511   5
  -1  -6  -1 7123.87 161.839   7
  -1  -6  -1 7003.37 167.897  12
  -1  -6  -1 7370.13 151.400   5
  -1  -6  -1 7122.73 162.932   6
  -1  -6  -2 31465.6 298.390   1
  -1  -6  -2 31782.1 321.807   5
  -1  -6  -2 31990.4 354.691   9
  -1  -6  -2 31371.8 355.507  12
  -1  -6  -2 32252.6 356.698   6
  -1  -6  -2 31653.0 346.409   7
  -1  -6  -3 1314.78 74.9923   5
  -1  -6  -3 1174.28 86.2589  12
  -1  -6  -3 1287.24 86.3879   7
  -1  -6  -3 1273.13 80.6195   6
  -1  -6  -3 1226.16 82.9001   9
  -1  -6  -4 333.396 57.5956   7
  -1  -6  -4 336.085 50.7409   5
  -1  -6  -4 434.760 59.2937   9
  -1  -6  -4 309.775 52.8758   6
  -1  -6  -4 345.569 63.5065  12
  -1  -6  -5 1342.20 90.3800  12
  -1  -6  -5 1261.58 78.4099   5
  -1  -6  -5 1249.48 80.5968   9
  -1  -6  -5 1227.65 78.6811   6
  -1  -6  -5 1058.45 74.1217  13
  -1  -6  -5 1354.22 88.6128   7
  -1  -6  -6-7.16350 26.7180  12
  -1  -6  -6-49.3479 31.3400   9
  -1  -6  -6-6.15634 21.1008   7
  -1  -6  -6-2.67902 18.9146   3
  -1  -6  -7-6.88586 34.8235  13
  -1  -6  -7-28.9790 28.8299   3
   1   7 -16 3788.89 83.0571   5
   1   7 -15 8979.53 160.399   5
  -1  -7  15 8626.92 140.789   7
   1   7 -14 17270.8 251.714   5
  -1  -7  14 17418.0 248.398   7
  -1  -7  14 17089.0 244.579  10
   1   7 -14 16461.1 243.409  11
   1   7 -13 202.083 61.2750  11
  -1  -7  13 227.627 71.6763  10
   1   7 -13 180.669 61.3521   5
  -1  -7  13 255.108 58.2852   7
  -1  -7  12 533.136 88.9908  10
   1   7 -12 532.561 75.2513  11
  -1  -7  12 603.592 78.7079   7
   1   7 -12 707.011 82.5836   5
   1   7 -11 30710.0 377.615  11
  -1  -7  11 31719.5 398.061   7
  -1  -7  11 31406.9 385.217   4
  -1  -7  11 31400.9 421.434  10
   1   7 -11 31009.5 390.941   5
  -1  -7  10 192571. 1039.01   4
  -1  -7  10 185710. 1020.58   7
   1   7 -10 186260. 992.162   5
  -1  -7  10 190239. 1077.83  10
  -1  -7   9 11125.4 251.609  10
   1   7  -9 10621.8 225.536   5
  -1  -7   9 11086.6 247.110   4
  -1  -7   9 11192.5 241.191   7
  -1  -7   9 11241.3 200.676   1
  -1  -7   8 35614.4 430.060  10
  -1  -7   8 37122.5 348.587   1
  -1  -7   8 35454.5 434.060   4
  -1  -7   8 36661.0 422.197   7
   1   7  -7 1268.90 81.6038   5
  -1  -7   7 1100.94 71.7855   6
  -1  -7   7 1185.02 64.9592   1
  -1  -7   7 1153.29 89.5755   4
  -1  -7   7 1243.00 87.2690   7
  -1  -7   6 1619.89 82.6675   6
   1   7  -6 1674.44 86.6960   5
  -1  -7   6 1628.35 69.1827   1
  -1  -7   6 1683.58 94.1140   7
  -1  -7   6 1557.47 84.1624  12
  -1  -7   6 1528.36 100.379   4
  -1  -7   6 1583.08 98.6706  10
  -1  -7   5 8542.88 167.621   9
  -1  -7   5 8639.31 189.216  10
  -1  -7   5 8510.05 180.312  12
  -1  -7   5 8945.14 153.721   1
  -1  -7   5 8480.27 202.701   4
  -1  -7   5 8286.78 171.775   6
   1   7  -5 8695.55 175.924   5
  -1  -7   4 2173.18 96.2369  10
  -1  -7   4 2335.10 78.7622   1
  -1  -7   4 2003.08 104.452   4
  -1  -7   4 2204.21 93.4536   9
  -1  -7   4 2002.71 91.6290   6
  -1  -7   4 2078.82 99.6428  12
  -1  -7   3 4958.40 111.536   1
  -1  -7   3 5136.80 147.116  12
  -1  -7   3 5118.57 139.914   9
  -1  -7   3 5059.97 140.376   6
  -1  -7   3 5021.61 153.325   4
  -1  -7   3 5342.37 148.198   7
  -1  -7   2 18009.0 266.773   9
  -1  -7   2 17859.9 211.319   1
  -1  -7   2 17976.5 273.076   4
  -1  -7   2 17975.6 267.914   7
  -1  -7   2 17825.7 270.054  12
  -1  -7   1 21230.8 291.023   9
  -1  -7   1 21373.0 294.168   7
  -1  -7   1 21726.2 287.832   4
  -1  -7   1 21878.9 303.321  12
  -1  -7   1 22129.6 295.503   6
  -1  -7   0 73925.4 506.881   4
  -1  -7   0 72896.7 559.724   7
  -1  -7   0 72848.2 565.151   9
  -1  -7  -1 162.847 58.9180   6
  -1  -7  -1 127.356 39.4378   5
  -1  -7  -1 132.838 55.8712   7
  -1  -7  -1 161.546 66.9602  12
  -1  -7  -2 245447. 1146.20   9
  -1  -7  -2 249053. 1131.27   6
  -1  -7  -2 249803. 1138.20   7
  -1  -7  -2 248843. 1144.98  12
  -1  -7  -3 37186.5 398.702   6
  -1  -7  -3 36219.0 404.973   9
  -1  -7  -3 36418.0 409.036   7
  -1  -7  -3 36974.4 362.791   5
  -1  -7  -4 11390.9 229.692  12
  -1  -7  -4 11211.9 217.708   9
  -1  -7  -4 11992.4 221.546   6
  -1  -7  -4 12046.6 232.751   7
  -1  -7  -5 2496.77 102.424   9
  -1  -7  -5 2609.83 98.6544   6
  -1  -7  -5 2670.90 108.410   7
  -1  -7  -5 2627.11 112.743  12
   1   8 -15 1619.81 67.5010   5
  -1  -8  14 195.452 46.4283   7
   1   8 -14 195.854 47.1805   5
   1   8 -14 203.811 35.1725   8
  -1  -8  13 54.4402 62.0371  10
  -1  -8  13 85.7920 54.3682   7
   1   8 -13 87.5825 45.9836   5
   1   8 -12 70645.4 572.110   5
  -1  -8  12 71132.3 607.039  10
  -1  -8  12 72053.0 587.668   7
   1   8 -11 7575.85 193.806   5
  -1  -8  11 8138.90 223.723  10
  -1  -8  11 7759.87 206.274   7
  -1  -8  11 7824.45 195.144   4
  -1  -8  10 2943.67 134.560   4
  -1  -8  10 2754.95 137.292   7
  -1  -8  10 2888.92 149.484  10
   1   8 -10 2750.72 123.110   5
  -1  -8   9 4216.84 162.722   7
  -1  -8   9 5191.49 205.676  10
   1   8  -9 4079.13 153.264   5
  -1  -8   9 5378.29 192.514   4
   1   8  -8 3189.63 129.882   5
  -1  -8   8 3089.07 147.379   4
  -1  -8   8 3249.03 139.752   7
   1   8  -7 15470.0 254.933   5
  -1  -8   7 15219.2 283.429  10
  -1  -8   7 15461.6 249.183   6
  -1  -8   7 15961.4 303.984   4
  -1  -8   7 15489.9 277.801   7
   1   8  -6 4904.25 145.451   5
  -1  -8   6 4608.26 153.900  10
  -1  -8   6 4466.84 128.864   9
  -1  -8   6 4412.72 139.638  12
  -1  -8   6 4462.25 167.021   4
  -1  -8   6 4568.92 157.648   7
  -1  -8   6 4491.34 142.310   6
  -1  -8   5 4132.66 130.970   9
  -1  -8   5 4002.51 137.609  12
  -1  -8   5 4236.77 136.164   6
   1   8  -5 4426.71 137.638   5
   1   8  -4 265.339 46.3089   5
  -1  -8   4 267.001 55.3492   9
  -1  -8   4 347.748 66.7535  12
  -1  -8   4 243.847 56.7249   6
  -1  -8   4 241.406 59.2863   4
  -1  -8   3 511.110 77.4793  12
  -1  -8   3 398.823 61.5350   9
  -1  -8   3 340.099 58.8713   4
  -1  -8   3 411.524 68.0119   7
  -1  -8   3 292.932 58.2873   6
  -1  -8   2 990.919 93.8193  12
  -1  -8   2 969.662 83.1631   9
  -1  -8   2 914.025 73.8519   4
  -1  -8   2 942.900 83.4151   7
  -1  -8   1 6464.35 177.372   6
  -1  -8   1 6494.14 186.604  12
  -1  -8   1 6439.99 185.173   9
  -1  -8   1 6503.68 159.842   4
  -1  -8   1 6726.05 182.034   7
  -1  -8   0 105745. 610.489   4
  -1  -8   0 107244. 708.768   6
  -1  -8  -1 44.7237 75.3478  12
  -1  -8  -1 16.4061 53.4401   7
  -1  -8  -1 10.7604 58.4149   9
  -1  -8  -1 17.2728 50.3784   6
  -1  -8  -2 15505.5 275.168  12
  -1  -8  -2 15947.5 262.015   6
  -1  -8  -2 15686.8 272.653   9
  -1  -8  -3 276.417 62.0834   7
  -1  -8  -3 246.800 61.3240   9
  -1  -8  -3 260.784 55.0505   6
  -1  -8  -3 280.661 77.6943  12
  -1  -8  -4 1241.14 79.4085   7
  -1  -8  -4 1298.72 71.8523   6
  -1  -8  -4 1136.86 75.6353   9
  -1  -8  -4 1230.56 89.9581  12
  -1  -8  -5 1863.07 89.2377  12
  -1  -8  -5 1864.61 77.7914   9
   1   9 -15 281.559 30.5398   5
   1   9 -14 22185.4 242.229   5
  -1  -9  14 22073.3 242.108   7
  -1  -9  13 218.188 53.8276   7
   1   9 -13 247.360 48.9733   5
   1   9 -12 106.773 51.8881   5
  -1  -9  12 98.8797 56.3253   7
  -1  -9  11 14197.7 271.150  10
   1   9 -11 14211.7 245.407   5
  -1  -9  11 14741.6 257.313   4
  -1  -9  10 542.377 96.5855  10
  -1  -9  10 541.373 77.4846   4
   1   9 -10 416.916 64.7819   5
  -1  -9  10 435.739 77.3305   7
   1   9  -9 189.260 55.6573   5
  -1  -9   9 207.466 76.3767   7
  -1  -9   9 151.401 68.4611   4
  -1  -9   8 137.515 71.9034   7
   1   9  -8 148.971 50.5647   5
  -1  -9   8 147.155 68.4103   4
   1   9  -7 129.235 49.1893   5
  -1  -9   7 19.0486 51.3431   6
  -1  -9   7 59.2415 53.0416  12
  -1  -9   7 63.7456 66.5999   7
  -1  -9   7 71.8453 71.5965   4
  -1  -9   6 390.683 58.5994   9
  -1  -9   6 406.265 72.0210  12
  -1  -9   6 330.410 63.2492   6
  -1  -9   6 440.731 74.7183   7
   1   9  -6 355.044 54.8004   5
  -1  -9   5 3268.02 129.783   6
  -1  -9   5 3172.04 120.980   9
  -1  -9   5 3333.69 136.133  12
  -1  -9   5 2926.92 138.723   4
  -1  -9   4 1542.50 99.2035   6
  -1  -9   4 1614.71 98.4113   9
  -1  -9   4 1640.12 105.270   4
  -1  -9   4 1675.97 110.964  12
  -1  -9   3 2274.88 116.739   9
  -1  -9   3 2242.85 124.061  12
  -1  -9   3 1940.02 115.101   7
  -1  -9   3 2142.36 109.211   4
  -1  -9   2 18966.8 299.153   6
  -1  -9   2 18351.1 311.309  12
  -1  -9   2 19769.5 314.886   9
  -1  -9   2 18264.1 279.625   4
  -1  -9   2 19187.6 311.888   7
  -1  -9   1 358.980 49.7058   4
  -1  -9   1 374.256 76.5800   9
  -1  -9   1 432.496 90.6271  12
  -1  -9   1 418.919 75.5884   7
  -1  -9   1 361.969 64.5084   6
  -1  -9   0 113030. 756.011   7
  -1  -9   0 112929. 714.525   6
  -1  -9  -1 17330.2 288.193   9
  -1  -9  -1 18938.9 305.308   7
  -1  -9  -1 17237.8 293.181  12
  -1  -9  -1 18295.9 271.262   6
  -1  -9  -2 28520.3 350.190   7
  -1  -9  -2 28643.2 345.215   9
  -1  -9  -2 28991.7 358.372  12
  -1  -9  -2 27586.2 315.112   6
  -1  -9  -3 501.182 58.7059   7
  -1  -9  -3 470.860 47.7231   6
  -1  -9  -3 430.609 59.5913   9
  -1  -9  -3 471.388 71.4143  12
  -1  -9  -4 70.8715 35.9656   9
  -1  -9  -4 63.4089 48.3235  12
   1  10 -14 6805.46 106.421   5
  -1 -10  14 6826.31 114.043   7
   1  10 -13 466.077 45.1553   5
  -1 -10  13 461.065 51.4752   7
  -1 -10  12 856.569 58.5745   4
  -1 -10  12 893.207 72.0360   7
   1  10 -12 848.151 62.9589   5
   1  10 -11 25721.5 297.599   5
  -1 -10  11 26510.7 316.623   4
  -1 -10  11 25571.3 333.014   7
  -1 -10  10 7291.37 184.854   4
  -1 -10  10 6958.27 189.328   7
   1  10 -10 7063.83 165.083   5
   1  10  -9 2137.51 99.6200   5
  -1 -10   9 2204.01 120.278   4
  -1 -10   9 2186.28 119.388   7
  -1 -10   8 5426.96 178.729   4
  -1 -10   8 5293.06 174.657   7
  -1 -10   7 4127.47 138.259  12
  -1 -10   7 4608.46 167.468   4
  -1 -10   7 4231.97 158.696   7
  -1 -10   6 21962.5 296.943   9
  -1 -10   6 21290.8 311.572   6
  -1 -10   6 21908.6 312.980  12
  -1 -10   5 20735.1 311.559   6
  -1 -10   5 20467.7 314.346  12
  -1 -10   5 21049.1 329.373   4
  -1 -10   5 20994.3 305.730   9
  -1 -10   4 3156.14 130.227   9
  -1 -10   4 3125.96 136.631  12
  -1 -10   4 3044.18 125.228   4
  -1 -10   4 3008.04 134.820   7
  -1 -10   3 7424.59 192.789   9
  -1 -10   3 7621.50 179.897   4
  -1 -10   3 7783.55 204.319   7
  -1 -10   3 7981.03 206.955  12
  -1 -10   2 16556.9 279.214   9
  -1 -10   2 16040.5 280.982   7
  -1 -10   2 16654.3 239.236   4
  -1 -10   2 16185.0 266.425   6
  -1 -10   2 17005.8 293.038  12
  -1 -10   1 669.664 68.3124   6
  -1 -10   1 739.086 84.6156   9
  -1 -10   1 738.534 76.2835   7
  -1 -10   1 654.526 95.0032  12
  -1 -10   0 8989.87 209.889   7
  -1 -10   0 8332.40 176.878   6
  -1 -10  -1 9361.73 188.797   7
  -1 -10  -1 9635.25 192.772   9
  -1 -10  -1 9235.44 199.349  12
  -1 -10  -1 9023.52 169.648   6
  -1 -10  -2 1037.43 69.3464   9
  -1 -10  -2 1081.95 64.7373   7
  -1 -10  -2 1064.54 79.7848  12
  -1 -10  -2 1018.45 55.0678   6
  -1 -10  -3 4247.70 100.392   9
  -1 -10  -3 4709.44 113.832  12
  -1 -11  13 1981.45 66.4594   7
  -1 -11  12 2565.10 75.0218   4
  -1 -11  12 2539.84 89.6206   7
  -1 -11  11 38702.7 334.333   4
  -1 -11  11 38032.9 362.343   7
  -1 -11  10 963.745 69.7657   4
  -1 -11  10 714.265 74.4185   7
  -1 -11   9 284.440 56.6324   4
  -1 -11   9 328.499 69.7686   7
  -1 -11   8 1210.95 89.6379   7
  -1 -11   8 1224.69 87.9060   4
  -1 -11   7 18936.5 295.977   7
  -1 -11   7 20210.7 266.834  12
  -1 -11   6 5446.43 143.788   9
  -1 -11   6 5571.70 153.904  12
  -1 -11   6 5762.09 159.159   4
  -1 -11   5 10892.4 203.332   9
  -1 -11   5 11310.8 218.609  12
  -1 -11   5 11255.5 209.101   4
  -1 -11   4 176.544 46.7040   4
  -1 -11   4 240.919 65.9442   7
  -1 -11   4 318.854 73.1206  12
  -1 -11   4 230.023 55.7203   9
  -1 -11   3 6798.51 161.029   6
  -1 -11   3 6216.76 163.280   9
  -1 -11   3 6477.94 139.926   4
  -1 -11   3 6559.20 173.789  12
  -1 -11   3 6463.06 170.575   7
  -1 -11   2 20235.4 264.706   6
  -1 -11   2 20981.9 284.353   7
  -1 -11   2 19886.1 276.534   9
  -1 -11   2 20217.5 289.244  12
  -1 -11   1 1747.57 88.0294   9
  -1 -11   1 1783.22 80.5255   6
  -1 -11   1 1924.20 94.4679   7
  -1 -11   1 1799.98 103.629  12
  -1 -11   0 8885.52 146.286   6
  -1 -11   0 9128.57 161.982   7
  -1 -11  -1 3439.36 102.302  12
  -1 -11  -1 3255.20 92.8524   9
  -1 -11  -2 1106.92 51.1461  12
  -1 -12  11 1813.14 61.4366   4
  -1 -12  11 1672.28 65.4385   7
  -1 -12  10 15.2591 30.7454   4
  -1 -12  10-9.22933 35.4263   7
  -1 -12   9-8.70360 41.6234   7
  -1 -12   9 18.9245 35.9783   4
  -1 -12   8 2549.45 101.522   7
  -1 -12   7 74.9821 49.7476   7
  -1 -12   7 56.2344 36.5628   4
  -1 -12   6 775.350 62.1197  12
  -1 -12   6 828.109 59.3811   4
  -1 -12   5 2779.93 86.5908   4
  -1 -12   5 2588.37 89.9575   9
  -1 -12   5 2688.15 102.967   7
  -1 -12   5 2762.89 100.081  12
  -1 -12   4 116.719 51.7090  12
  -1 -12   4 10.4465 24.8564   4
  -1 -12   4-9.43357 39.8506   7
  -1 -12   4 24.4599 37.3524   9
  -1 -12   3 3.40268 47.4134  12
  -1 -12   3 12.4204 41.6424   7
  -1 -12   3 6.94331 37.6300   9
  -1 -12   2 40.7064 45.8969  12
  -1 -12   2 66.8476 36.0296   9
  -1 -12   2 60.6417 32.6220   7
  -1 -12   1 12772.4 170.399  12
  -1 -13   8 4332.66 90.3416   7
  -1 -13   8 5140.10 86.5731   4
  -1 -13   6 14954.6 168.847   7
   2 -13   3 34867.2 255.207   7
   2 -13   4 125.964 30.9341   7
   2 -13   4 128.268 26.4071   4
   2 -13   5 11059.1 148.454   4
   2 -13   5 9006.07 135.969   7
   2 -13   7 30434.6 256.619   4
   2 -13   8 479.837 39.0965   4
   2 -13   9 8493.38 118.058   4
   2 -12  -1 1204.94 51.9347   7
   2 -12   0 958.164 64.5780  12
   2 -12   0 962.459 57.8004   7
   2 -12   1 10403.9 174.047   7
   2 -12   1 10162.2 175.472  12
   2 -12   2 7024.07 154.579   7
   2 -12   2 7404.08 158.237  12
   2 -12   2 6949.66 127.074   4
   2 -12   3 4166.44 110.374   4
   2 -12   3 4209.57 127.025   7
   2 -12   3 3996.89 122.984  12
   2 -12   4 185.639 44.5859   4
   2 -12   4 216.316 53.3399   7
   2 -12   5 18.8091 47.4271   7
   2 -12   6 2381.93 96.7414   4
   2 -12   6 2370.71 99.7622   7
   2 -12   7 321.152 48.4668   7
   2 -12   7 368.738 52.1031   4
   2 -12   8 629.624 55.6662   4
  -2  12  -8 550.348 56.7644   8
  -2  12  -9 7054.47 153.668   8
   2 -12   9 6762.27 134.408   4
  -2  12 -10 290.784 49.8271   8
   2 -12  10 283.409 34.6215   4
  -2  12 -11 216.280 45.1147   8
  -2  12 -12 9.20535 29.7418   8
   2 -11  -3 75.2619 32.0952   7
   2 -11  -2 162.640 54.6609  12
   2 -11  -2 160.715 44.9001   7
   2 -11  -1 58.7241 49.7302   7
   2 -11  -1 70.0995 63.0322  12
   2 -11   0 472.265 77.1033  12
   2 -11   0 497.985 67.6671   7
   2 -11   0 354.363 39.2028   4
   2 -11   1 11425.3 229.820  12
   2 -11   1 11154.2 224.344   7
   2 -11   1 11321.1 182.456   4
   2 -11   2 2.64670 68.6226  12
   2 -11   2 17.9647 41.4456   4
   2 -11   2 19.1654 59.6492   7
   2 -11   3 29732.3 334.706   4
   2 -11   3 29382.5 359.604  12
   2 -11   4 183.734 62.1955  12
   2 -11   4 178.166 63.9284   7
   2 -11   5 3817.25 131.736   4
   2 -11   5 3719.79 134.650   7
   2 -11   6 11453.7 222.027   7
   2 -11   6 11726.7 221.395   4
  -2  11  -7 2094.88 104.381   8
   2 -11   7 2108.56 99.4920   7
   2 -11   7 2405.62 106.347   4
  -2  11  -8 45458.0 445.908   8
   2 -11   8 44208.6 405.462   4
   2 -11   9 515.813 56.5413   4
  -2  11  -9 460.802 69.5099   8
   2 -11  10 2404.99 86.2310   4
  -2  11 -10 2432.53 110.310   8
  -2  11 -11 26.6796 48.8225   8
  -2  11 -12 1291.98 78.8895   8
  -2  11 -13 1268.18 68.4698   8
   2 -10  -4 1583.42 78.2428   7
   2 -10  -3 715.347 70.6190   7
   2 -10  -2 125.840 72.2496  12
   2 -10  -2 41.1607 57.5301   7
   2 -10  -1 255.063 40.5745   4
   2 -10  -1 345.316 71.9815   7
   2 -10  -1 349.152 88.4049  12
   2 -10   0 82.4496 38.7965   4
   2 -10   0 92.3213 75.3468  12
   2 -10   0 52.1646 66.9237   7
   2 -10   1 224.974 79.7760  12
   2 -10   1 245.453 51.0401   4
   2 -10   1 248.091 76.4177   7
   2 -10   2 4931.60 173.013  12
   2 -10   2 4985.62 168.343   7
   2 -10   2 5043.02 148.933   4
   2 -10   3 13474.2 262.198   7
   2 -10   3 13833.4 246.104   4
   2 -10   3 13886.9 266.617  12
   2 -10   4 523.012 75.3551   7
   2 -10   4 509.208 74.1353  12
   2 -10   5 9719.17 217.573   7
   2 -10   5 10487.0 218.801   4
   2 -10   6 75815.4 595.254   7
   2 -10   6 75854.6 586.481   4
   2 -10   7 74803.6 571.037   7
   2 -10   7 74850.3 571.773   4
  -2  10  -8 36458.2 432.008   8
   2 -10   8 34721.4 375.998   4
   2 -10   9 19158.0 265.944   4
  -2  10  -9 19337.8 314.225   8
   2 -10  10 5198.15 130.916   4
  -2  10 -10 5201.41 170.000   8
  -2  10 -11 515.334 78.0564   8
   2 -10  11 449.383 61.8580  11
  -2  10 -12 248.490 62.8912   8
   2 -10  12 254.798 53.2553  11
   2 -10  13 155.987 41.9554  11
  -2  10 -14 50.9058 34.1720   8
   2  -9  -5 961.478 76.8346   7
   2  -9  -4 494.084 81.9770  12
   2  -9  -4 540.147 70.9179   7
   2  -9  -4 483.808 41.9190   3
   2  -9  -3 2171.31 116.611   7
   2  -9  -3-20.2246 24.5486   3
   2  -9  -2 938.796 113.796  12
   2  -9  -2 8.55947 24.9083   4
   2  -9  -2 1.33721 17.2427   3
   2  -9  -2 1049.50 97.3470   7
   2  -9  -1 16767.6 299.391   7
   2  -9  -1 16605.6 235.894   4
   2  -9  -1 16746.9 307.301  12
   2  -9   0 13250.8 274.305   7
   2  -9   0 12795.3 223.642   4
   2  -9   0 12446.0 264.623  12
   2  -9   1 64314.5 585.903   7
   2  -9   1 62406.7 510.251   4
   2  -9   2 5187.82 172.152  12
   2  -9   2 4907.30 156.872   1
   2  -9   2 5175.90 165.472   7
   2  -9   2 5345.56 152.445   4
   2  -9   3 11183.8 237.242   7
   2  -9   3 11407.2 237.170  12
   2  -9   4 620.377 72.9530   7
   2  -9   4 748.855 82.7083  12
   2  -9   5 875.515 77.6748   7
   2  -9   5 784.492 71.6356   4
   2  -9   6 120129. 732.936   4
   2  -9   6 115963. 733.435   7
   2  -9   7 112.008 45.8619   4
   2  -9   7 114.745 52.4081  11
   2  -9   8 2584.88 120.306  11
   2  -9   8 2302.71 102.310   4
   2  -9   9 2646.77 121.080  11
   2  -9   9 2536.15 103.394   4
   2  -9  10 3013.15 130.907  11
  -2   9 -10 3127.11 147.194   8
   2  -9  11 2514.47 119.733  11
  -2   9 -11 2365.33 127.405   8
   2  -9  12 5526.95 159.419  11
  -2   9 -13 2216.74 105.354   8
   2  -9  13 2343.42 103.166  11
  -2   9 -14 1544.84 75.5519   8
   2  -9  14 1630.70 78.0575  11
   2  -8  -7 1204.86 51.3540   3
   2  -8  -6 697.143 53.8230   3
   2  -8  -5 539.094 55.7638   3
   2  -8  -5 557.796 79.7056  12
   2  -8  -5 550.323 73.7882   7
   2  -8  -4 2937.50 139.510   7
   2  -8  -4 2936.30 111.236   3
   2  -8  -4 2897.70 143.245  12
   2  -8  -3 33.0129 68.4735   7
   2  -8  -3 26.4449 41.3180   3
   2  -8  -2 12434.1 266.051   7
   2  -8  -2 12926.8 226.325   3
   2  -8  -2 12969.2 207.930   4
   2  -8  -2 12465.2 272.830  12
   2  -8  -1 27440.5 328.660   3
   2  -8  -1 27704.8 313.938   4
   2  -8   0 426.670 55.8084   4
   2  -8   0 405.975 53.5074   3
   2  -8   0 486.752 68.6388   9
   2  -8   0 419.855 68.9951   7
   2  -8   0 337.265 83.1756  12
   2  -8   1 162695. 896.778   7
   2  -8   1 162789. 823.257   4
   2  -8   2 89663.3 629.328   1
   2  -8   2 91637.1 554.335   3
   2  -8   2 95795.6 654.206   9
   2  -8   2 97600.4 662.049   7
   2  -8   2 86285.9 595.133   4
   2  -8   2 95902.3 673.273  12
   2  -8   3 367.229 53.6525   1
   2  -8   3 414.544 64.6146   7
   2  -8   3 475.157 58.8475   4
   2  -8   3 391.300 68.0695  12
   2  -8   4 6173.25 161.246   7
   2  -8   4 6449.56 161.245   4
   2  -8   4 6110.51 161.369   1
   2  -8   5 2864.07 116.053   1
   2  -8   5 2968.88 112.755   7
   2  -8   5 3242.00 117.330   4
   2  -8   5 3012.25 118.218  11
   2  -8   6 33236.3 368.155   4
   2  -8   6 32443.1 376.537  11
   2  -8   7 1941.40 102.307  11
   2  -8   7 1839.40 96.0703   1
   2  -8   7 1858.51 90.8377   4
   2  -8   8 447.593 59.9470   1
   2  -8   8 435.532 53.8292   4
   2  -8   9 2800.18 125.642   1
  -2   8  -9 2993.14 139.987  11
   2  -8   9 2740.53 102.655   4
  -2   8 -10 1553.94 110.874  11
  -2   8 -10 1682.73 111.979   8
  -2   8 -11 1120.12 102.157  11
  -2   8 -12 109.639 64.7321   8
  -2   8 -12 135.240 70.4679  11
  -2   8 -13 16978.9 267.971  11
  -2   8 -13 16269.6 264.339   8
   2  -8  14 315.546 60.6409  11
  -2   8 -14 304.131 50.2380   8
   2  -8  15 199.316 42.5959  11
   2  -7  -9 1820.04 54.5347   3
   2  -7  -8 7409.30 138.393   3
   2  -7  -7 9656.04 183.578   3
   2  -7  -6 3985.43 147.636  12
   2  -7  -6 4133.03 132.070   3
   2  -7  -6 3790.80 146.511   7
   2  -7  -5 3259.58 142.270   7
   2  -7  -5 3280.42 148.006  12
   2  -7  -5 3282.99 126.075   3
   2  -7  -4 4484.74 176.330  12
   2  -7  -4 4754.51 148.428   3
   2  -7  -4 4655.05 170.461   7
   2  -7  -3 3630.12 110.198   4
   2  -7  -3 3602.45 134.599   1
   2  -7  -3 3646.64 130.805   3
   2  -7  -3 3567.22 145.279   7
   2  -7  -2 23859.7 352.339  12
   2  -7  -2 26770.6 331.305   3
   2  -7  -2 24598.3 284.333   4
   2  -7  -2 23833.3 308.289   9
   2  -7  -2 25718.6 353.903   7
   2  -7  -2 26748.2 340.560   1
   2  -7  -1 147994. 801.735   9
   2  -7  -1 149905. 828.679   1
   2  -7  -1 147786. 741.342   4
   2  -7  -1 148384. 875.326  12
   2  -7   0 56014.6 437.509   3
   2  -7   0 57808.6 475.432   9
   2  -7   0 55807.9 467.939   1
   2  -7   0 57366.2 501.067   7
   2  -7   0 56868.6 441.667   4
   2  -7   0 56715.7 511.079  12
   2  -7   1 6238.51 153.052   1
   2  -7   1 6035.54 137.574   3
   2  -7   1 6068.15 164.310  12
   2  -7   1 6068.26 159.406   7
   2  -7   1 6317.75 147.460   4
   2  -7   2 16945.9 246.634   1
   2  -7   2 16237.8 215.934   3
   2  -7   2 16754.4 248.649   9
   2  -7   2 16970.1 252.539   7
   2  -7   2 16345.2 248.812  12
   2  -7   3 7759.52 147.265   3
   2  -7   3 8126.41 170.323  11
   2  -7   3 8602.75 169.662   4
   2  -7   3 7934.19 167.414   7
   2  -7   3 7403.11 166.326  12
   2  -7   3 8368.17 174.798   1
   2  -7   4 8562.46 153.474   3
   2  -7   4 8727.44 179.106  11
   2  -7   4 8983.43 183.151   1
   2  -7   4 8584.97 169.786   7
   2  -7   5 4892.85 140.301  11
   2  -7   5 5561.49 141.029   4
   2  -7   5 5337.51 139.388   1
   2  -7   5 5162.73 120.387   3
   2  -7   6 22156.4 299.822  11
   2  -7   6 21750.6 283.025   1
   2  -7   6 22252.0 282.555   4
   2  -7   6 22376.6 255.341   3
   2  -7   7 210.432 38.8847   3
  -2   7  -7 229.822 62.2605  11
   2  -7   7 193.467 43.7412   1
  -2   7  -8 204.096 65.7108  11
   2  -7   8 247.196 47.1812   1
   2  -7   8 224.494 39.4089   4
   2  -7   8 264.553 39.8201   3
   2  -7   9 2959.12 102.268   3
  -2   7  -9 2988.78 135.743  11
   2  -7   9 2875.22 117.647   1
   2  -7  10 7990.52 166.034   3
  -2   7 -10 7824.35 208.649  11
   2  -7  11 50497.5 414.187   3
  -2   7 -11 50753.2 517.001  11
  -2   7 -12 15718.4 286.706  11
  -2   7 -12 15146.8 272.695   8
  -2   7 -12 15436.1 250.157   5
  -2   7 -13 53.0272 54.1817   8
  -2   7 -13 111.028 70.0632  11
  -2   7 -13 26.2416 42.4825   5
  -2   7 -14 1384.45 87.7177  11
  -2   7 -14 1304.21 69.0249   5
  -2   7 -14 1259.34 72.5015   8
   2  -7  15 5215.25 125.490  11
   2  -6 -10 4881.66 96.3531   3
   2  -6  -9 4096.29 112.952   3
   2  -6  -8 1134.18 90.1135   7
   2  -6  -8 1280.19 84.1158   3
   2  -6  -7 708.999 72.5955   3
   2  -6  -6 2208.80 128.525   7
   2  -6  -6 2391.61 116.004   3
   2  -6  -6 2263.99 125.399  12
   2  -6  -5 67010.5 552.023   1
   2  -6  -5 66771.6 593.849  12
   2  -6  -5 68673.1 565.451   3
   2  -6  -4 70.8622 70.7362  12
   2  -6  -4 22.3697 37.7828   1
   2  -6  -4 46.1318 59.5005   7
   2  -6  -4 30.9651 46.1409   3
   2  -6  -3 17.4309 39.4167   1
   2  -6  -3 48.9955 52.0971   7
   2  -6  -3 26.6378 29.4224   4
   2  -6  -3 57.2663 43.0453   3
   2  -6  -2 12624.7 217.084   3
   2  -6  -2 12415.2 207.582   9
   2  -6  -2 12469.2 233.393   7
   2  -6  -2 12717.5 194.150   4
   2  -6  -2 12172.1 220.810   1
   2  -6  -2 12657.7 239.694  12
   2  -6  -1 101653. 593.161   3
   2  -6  -1 103777. 569.993   4
   2  -6  -1 102008. 614.294   1
   2  -6  -1 103495. 609.103   9
   2  -6  -1 104281. 673.459   7
   2  -6  -1 105422. 660.116  12
   2  -6   0 43134.7 358.965   3
   2  -6   0 42545.3 375.621   9
   2  -6   0 44261.9 371.482   1
   2  -6   0 42091.2 385.180   7
   2  -6   0 43342.9 351.823   4
   2  -6   0 40943.0 392.944  12
   2  -6   1 11798.8 179.486   3
   2  -6   1 11664.1 192.860   7
   2  -6   1 12499.2 203.254  11
   2  -6   1 11250.7 197.542  12
   2  -6   1 12082.2 188.822   1
   2  -6   2 62852.6 436.045   1
   2  -6   2 62910.3 410.451   3
   2  -6   2 62729.4 445.309   9
   2  -6   2 63476.4 440.187   7
   2  -6   2 63851.3 430.163   4
   2  -6   3 32444.7 317.460  11
   2  -6   3 33557.4 314.784   1
   2  -6   3 30656.3 277.485   3
   2  -6   3 30567.9 292.827   4
   2  -6   4 45095.4 341.736   3
   2  -6   4 45522.5 369.552   4
   2  -6   4 44385.5 378.677  11
   2  -6   5 28990.9 274.456   3
   2  -6   5 28375.9 299.059   1
   2  -6   5 29391.6 296.664   4
  -2   6  -5 28453.8 316.472  11
  -2   6  -6 6356.13 159.648  11
   2  -6   6 6275.81 132.030   3
   2  -6   6 6373.27 144.451   1
   2  -6   6 6561.35 141.155   4
   2  -6   7 14343.6 206.866   3
   2  -6   7 13965.8 222.703   1
   2  -6   8 2976.35 112.322   1
   2  -6   8 3018.64 102.947   3
  -2   6  -9 1540.73 105.559  11
   2  -6   9 1539.03 85.9806   1
  -2   6  -9 1611.13 102.077   8
  -2   6 -10 2151.49 103.728   5
  -2   6 -10 2204.98 120.202  11
   2  -6  10 2161.68 103.609   1
  -2   6 -10 2298.78 117.773   8
  -2   6 -11 104573. 761.814  11
  -2   6 -11 103369. 704.272   5
  -2   6 -11 103047. 745.836   8
  -2   6 -12 12112.4 258.436  11
  -2   6 -12 11875.4 246.847   8
  -2   6 -12 11863.8 235.214   5
   2  -6  13 209.143 43.3091   3
  -2   6 -13 224.953 77.4963  11
  -2   6 -13 175.424 55.2667   8
  -2   6 -13 202.680 52.9399   5
   2  -6  14 293.414 36.6612   3
  -2   6 -14 285.076 48.6240   5
  -2   6 -14 319.518 70.1481  11
  -2   6 -15 1034.72 55.6373   5
   2  -5 -10 1294.77 66.6400  13
   2  -5  -6 2496.87 126.362  12
   2  -5  -6 2995.51 128.402   3
  -2   5   6 2740.17 111.076   1
   2  -5  -6 2804.97 133.717   7
   2  -5  -5 4605.61 141.097   1
   2  -5  -5 4714.56 151.884   3
   2  -5  -5 5006.29 162.459   7
   2  -5  -5 4632.14 178.050  11
   2  -5  -5 5044.97 166.537  12
   2  -5  -4-7.09971 50.5550   7
   2  -5  -4 24.2935 58.5038  12
   2  -5  -4 22.5407 58.6772  11
   2  -5  -4 11.5918 38.8005   1
   2  -5  -4 38.1995 28.2817   4
   2  -5  -4 30.1387 41.4181   3
   2  -5  -3 259.979 67.1566  11
   2  -5  -3 207.309 49.3822   7
   2  -5  -3 159.618 45.1674   3
   2  -5  -3 265.923 38.0825   4
   2  -5  -3 149.754 44.8394   1
   2  -5  -2 1166.58 67.0210   1
   2  -5  -2 1010.87 71.0189   7
   2  -5  -2 1056.75 56.3581   4
   2  -5  -2 993.504 59.5514   9
   2  -5  -2 1076.85 66.1750   3
   2  -5  -2 1120.25 79.3266  11
   2  -5  -2 1038.04 79.3108  12
   2  -5  -1 18236.1 224.077   9
   2  -5  -1 18743.0 250.755   7
   2  -5  -1 18370.2 211.114   4
   2  -5  -1 18256.9 224.934   3
   2  -5  -1 18083.7 221.508   1
   2  -5  -1 17744.9 245.290  12
   2  -5   0 45395.7 340.028   1
   2  -5   0 45615.4 341.240   3
   2  -5   0 44329.0 347.313   9
   2  -5   0 44824.1 354.073   7
   2  -5   0 44907.2 330.703   4
   2  -5   1 7349.43 132.931   1
   2  -5   2 327.984 42.9388   1
   2  -5   2 440.342 39.8465   4
   2  -5   3 72025.4 416.783   1
   2  -5   3 70506.0 421.371   4
   2  -5   4 90103.6 487.544   1
  -2   5  -4 87562.3 526.802  11
  -2   5  -5 111339. 623.512  11
   2  -5   5 113672. 554.546   3
  -2   5  -6 85109.7 559.266  11
   2  -5   6 83917.7 495.080   1
  -2   5  -7 48316.2 436.726  11
   2  -5   7 46191.9 383.019   1
  -2   5  -8 16759.4 273.935  11
  -2   5  -8 16791.7 267.826   8
  -2   5  -8 16375.5 238.858   5
   2  -5   9 3608.81 122.809   1
  -2   5  -9 3790.02 142.913  11
  -2   5  -9 3477.83 123.140   5
  -2   5  -9 3763.06 138.421   8
  -2   5 -10 2095.49 118.017  11
  -2   5 -10 1955.59 101.924   5
   2  -5  10 1953.25 95.8815   1
  -2   5 -10 1952.21 110.191   8
  -2   5 -11 3393.63 149.174  11
  -2   5 -11 3251.39 131.923   5
  -2   5 -11 3387.26 140.028   8
  -2   5 -12 1035.21 90.2761   5
  -2   5 -12 1051.30 88.1043   8
  -2   5 -13 2499.91 112.555   5
  -2   5 -13 9.26619 26.9343   8
  -2   5 -14 10476.9 194.796   5
  -2   5 -14 9757.23 199.623  11
   2  -5  15 1118.81 45.8834   3
  -2   5 -15 1180.40 62.2003   5
  -2   5 -15 1208.97 71.6195  11
   2  -4 -11 1168.02 66.2084   3
   2  -4 -11 718.032 63.8266  13
   2  -4 -10 3035.81 113.804   3
   2  -4  -9 56.3941 52.6864   3
   2  -4  -9 18.5080 22.1506  11
   2  -4  -8 175.398 62.2250  11
   2  -4  -8 108.640 57.7009   3
   2  -4  -7 53163.1 556.102  11
   2  -4  -7 55119.8 533.631   7
   2  -4  -6 23435.5 324.335  12
   2  -4  -6 23809.8 338.796   7
   2  -4  -5 26881.9 336.093   7
   2  -4  -5 27537.2 318.256   1
   2  -4  -5 24686.0 330.216  12
   2  -4  -5 24220.2 385.191  11
   2  -4  -4 7731.56 180.017  12
   2  -4  -4 7989.93 178.751   7
   2  -4  -4 7991.55 216.946  11
   2  -4  -3 17949.7 203.515   4
   2  -4  -3 18275.8 275.580  11
   2  -4  -3 17416.9 241.506   7
   2  -4  -2 9753.68 144.597   4
   2  -4  -2 9937.18 159.073   1
   2  -4  -2 10118.1 164.651   3
   2  -4  -2 10109.4 173.036   7
   2  -4  -2 9546.45 177.017  12
   2  -4  -1 14983.2 178.642   1
   2  -4   0 180707. 673.762   1
   2  -4   1 8040.38 124.286   1
   2  -4   2 7114.70 114.264   1
   2  -4   3 2552.39 73.5347   1
   2  -4   4 505.299 43.0633   1
  -2   4  -5 3212.73 106.851  11
   2  -4   5 2192.64 75.0540   1
   2  -4   6 402.838 41.4044   1
  -2   4  -6 645.601 60.4184  11
  -2   4  -7 1025.18 63.1140   5
  -2   4  -7 1060.57 73.1372   8
  -2   4  -7 989.641 75.0357  11
   2  -4   7 1180.15 63.8762   1
  -2   4  -8 4918.29 149.286  11
  -2   4  -8 4561.51 131.013   5
   2  -4   8 4620.91 123.685   1
  -2   4  -8 4674.86 133.628   3
  -2   4  -8 4664.09 141.075   8
  -2   4  -9 50584.0 463.185   5
  -2   4  -9 49751.6 464.410   3
  -2   4 -10 791.755 76.2778   3
   2  -4  10 838.416 66.1889   1
  -2   4 -10 852.844 80.2174   8
  -2   4 -10 888.716 79.1831   5
  -2   4 -11 7850.18 208.385  11
  -2   4 -11 8470.67 206.206   8
  -2   4 -11 8201.06 196.686  13
  -2   4 -11 8181.06 209.891   5
  -2   4 -12 124.386 71.1504  11
  -2   4 -12 148.077 65.0473   5
  -2   4 -12 130.138 59.3124  13
  -2   4 -12-0.88179 31.9823   8
  -2   4 -13 4979.13 154.956   5
  -2   4 -13 4796.34 156.764  11
  -2   4 -14 624.269 71.1083  11
  -2   4 -14 565.958 61.6788   5
   2  -4  15 185.172 29.3440   3
  -2   4 -15 204.507 36.9408   5
   2  -3 -13 1.68902 16.9178   3
   2  -3 -12 587.654 50.4040   3
   2  -3 -12 377.293 56.3587  13
   2  -3 -11 301.750 57.1206   3
   2  -3 -11 275.795 46.7467  11
   2  -3 -10 73.7361 58.5309   3
   2  -3 -10 101.570 56.0247  11
   2  -3  -9 502.241 79.2360  11
   2  -3  -9 532.141 73.0075   3
   2  -3  -8 1158.20 91.8661   3
   2  -3  -8 884.259 101.825  11
  -2   3   8 1105.01 72.2620   1
   2  -3  -7 13863.2 246.264   3
  -2   3   7 14366.3 230.889   1
   2  -3  -7 13698.4 255.050   7
   2  -3  -6-2.27626 47.6663  12
   2  -3  -6-10.7469 42.2191   3
   2  -3  -5 199.994 48.9053   7
   2  -3  -5 223.061 69.6329  11
   2  -3  -5 228.015 52.9195  12
   2  -3  -5 98.2879 38.3121   1
   2  -3  -5 172.520 44.6304   3
   2  -3  -4 91882.5 517.756   1
   2  -3  -4 91718.7 559.604   7
   2  -3  -4 91828.5 568.938  12
   2  -3  -3 113657. 566.689   3
   2  -3  -3 112808. 540.048   1
   2  -3  -2 425705. 1204.57   1
   2  -3  -1 52146.3 302.689   1
   2  -3   0 8784.08 120.559   1
   2  -3   1 1979.87 58.4260   1
   2  -3   2 4957.17 85.8887   1
   2  -3   3 43609.2 262.431   1
   2  -3   4 49930.2 297.740   1
   2  -3   5 85433.3 419.553   1
   2  -3   6 66631.2 399.037   1
  -2   3  -6 65829.3 444.511   3
   2  -3   7 98290.8 548.774   1
  -2   3  -7 96537.7 609.192  11
  -2   3  -7 99108.2 589.272   5
  -2   3  -7 102037. 611.314   8
  -2   3  -7 100304. 587.113   3
  -2   3  -7 103457. 592.083  13
  -2   3  -8 21595.9 290.602   8
  -2   3  -8 21267.6 294.376  11
  -2   3  -8 21208.6 284.567   5
  -2   3  -8 21139.1 281.068  13
  -2   3  -8 20551.6 276.287   3
  -2   3  -9 451.639 61.4061   5
  -2   3  -9 547.453 72.0448  11
   2  -3   9 480.662 54.3172   1
  -2   3  -9 537.053 66.9938  13
  -2   3  -9 464.989 62.4800   3
  -2   3  -9 518.806 65.2579   8
  -2   3 -10 12712.1 256.908  11
  -2   3 -10 10388.6 225.109  13
   2  -3  10 10150.2 208.460   1
  -2   3 -10 10494.8 225.620   3
  -2   3 -10 12157.0 244.936   8
  -2   3 -10 12303.3 250.024   5
  -2   3 -11 4063.06 157.841   5
  -2   3 -11 4031.54 151.966  13
  -2   3 -11 3751.84 131.950   8
  -2   3 -11 3965.87 146.882   3
  -2   3 -11 3935.53 154.410  11
  -2   3 -12 1156.41 90.6053  13
  -2   3 -12 1092.09 94.4112  11
  -2   3 -12 1208.72 92.0483   5
  -2   3 -12 1337.27 92.7342   3
  -2   3 -13 257.139 64.8320  11
  -2   3 -13 266.192 61.0436   5
  -2   3 -13 253.606 63.7119  13
  -2   3 -14 1596.49 81.6190  11
  -2   3 -14 1737.00 87.6412   5
  -2   3 -14 1647.43 80.6511  13
  -2   3 -15 1.30629 28.5202   5
   2  -2 -13 51.0652 43.3238  13
  -2   2  13 53.8093 30.1190   7
   2  -2 -13 128.216 30.3043   3
   2  -2 -12 2285.70 91.9296  11
   2  -2 -12 3182.62 103.673   3
   2  -2 -11 1713.27 101.905  11
   2  -2 -11 1947.51 100.764   3
   2  -2 -10 5.37679 46.9159   3
   2  -2 -10 29.8706 67.5209  11
   2  -2  -9 502.202 70.2299   3
  -2   2   9 439.514 55.9377   1
   2  -2  -8 838.480 76.5964   3
   2  -2  -8 740.540 104.255  11
  -2   2   8 880.942 64.1128   1
   2  -2  -7 76649.5 560.014   3
  -2   2   7 77449.0 519.046   1
   2  -2  -6 55104.8 560.438  11
   2  -2  -6 54034.1 451.088   3
   2  -2  -6 53599.6 461.727   7
   2  -2  -5 81.7227 33.5309   1
   2  -2  -5 218.397 47.3596  12
   2  -2  -5 159.370 42.2639   7
   2  -2  -5 139.609 38.5120   3
  -2   2   4 11365.2 117.173   2
   2  -2  -4 11453.7 177.990   7
   2  -2  -4 11434.6 170.364   3
   2  -2  -3 8898.23 129.294   1
   2  -2  -1 47049.3 251.724   1
   2  -2   0 369.832 30.2016   1
   2  -2   1 2494.16 52.8284   1
   2  -2   2 6028.03 80.9572   1
   2  -2   3 500.330 33.2639   1
   2  -2   4 1992.03 58.2300   1
   2  -2   5 18229.6 178.119   1
   2  -2   6 15691.4 183.400   1
  -2   2  -6 15895.4 218.134  11
  -2   2  -6 15316.7 214.843  13
  -2   2  -6 16189.7 224.403   8
  -2   2  -6 15922.3 212.467   3
  -2   2  -6 15371.6 212.184   5
   2  -2   7 6692.53 131.840   1
  -2   2  -7 6522.82 152.212   5
  -2   2  -7 6190.50 149.284  11
  -2   2  -7 6252.89 154.506  13
  -2   2  -7 6428.53 151.630   8
  -2   2  -7 6620.55 151.708   3
   2  -2   8 23988.0 270.141   1
  -2   2  -8 24631.0 310.353  11
  -2   2  -8 24247.4 315.481   5
  -2   2  -8 24550.4 306.406   3
  -2   2  -8 25217.2 326.757  13
  -2   2  -8 24516.9 309.811   8
  -2   2  -9 90.4273 56.8295  11
   2  -2   9 152.347 39.8714   1
  -2   2  -9 68.9168 51.9528   5
  -2   2  -9 75.5063 59.1195  13
  -2   2  -9 50.6073 43.5265   8
   2  -2  10 335613. 1290.02   1
  -2   2 -10 332368. 1371.48  11
  -2   2 -10 321257. 1359.91   3
  -2   2 -10 326661. 1405.11  13
  -2   2 -11 26905.9 359.652   3
  -2   2 -11 25747.7 352.383  11
  -2   2 -11 26562.9 374.394   5
  -2   2 -11 25527.9 368.022  13
  -2   2 -12 6988.90 178.517  11
  -2   2 -12 6947.43 192.285  13
  -2   2 -12 7168.89 199.090   5
  -2   2 -13 3284.16 115.348  11
  -2   2 -13 3214.29 130.370  13
  -2   2 -13 3476.89 128.596   5
  -2   2 -14 75208.4 481.968   5
  -2   2 -14 63956.2 443.782  13
  -2   2 -15 11643.1 143.114   5
   2  -1 -14 57.1590 17.6697   3
   2  -1 -13 450.804 54.6137  11
   2  -1 -13 669.144 51.0432   3
   2  -1 -12 140.947 46.9195   3
   2  -1 -12 129.744 60.3143  11
   2  -1 -11 12653.6 231.168   3
   2  -1 -11 11072.9 248.447  11
   2  -1 -10 11033.0 220.391   3
   2  -1 -10 9750.76 248.509  11
   2  -1  -9 16645.0 235.036   5
  -2   1   9 16199.4 250.495   1
   2  -1  -8 48954.1 566.934  11
   2  -1  -8 46961.2 382.921   5
   2  -1  -8 48527.6 445.406   3
  -2   1   8 47484.6 396.469   1
   2  -1  -7 15677.4 249.332   7
   2  -1  -7 16234.7 320.575  11
   2  -1  -7 15481.2 234.577   3
  -2   1   7 15939.1 214.701   1
   2  -1  -6 4527.56 128.176   7
   2  -1  -6 4967.67 127.465   3
  -2   1   6 5001.70 113.955   1
   2  -1  -6 4938.97 175.524  11
   2  -1  -5 56243.8 396.465   3
   2  -1  -5 55729.4 412.044   7
   2  -1  -4 252262. 815.180   1
  -2   1   4 256646. 731.415   2
   2  -1  -3 36232.1 235.751   1
  -2   1   3 36672.7 224.337   2
   2  -1  -2 95284.3 367.404   1
   2  -1  -1 31350.5 173.746   1
   2  -1   0 16252.4 111.377   1
   2  -1   1 18747.9 116.911   1
   2  -1   2 1314.72 35.3035   1
   2  -1   3 11198.4 108.240   1
   2  -1   4 19475.4 161.724   1
   2  -1   5 11770.9 139.197   1
  -2   1  -6 1452.12 71.6653  11
  -2   1  -6 1727.33 79.5524   5
  -2   1  -6 1459.54 74.2419   8
  -2   1  -6 1442.71 48.4700   2
  -2   1  -6 1124.51 65.7474   3
  -2   1  -6 1558.45 81.0851  13
   2  -1   6 1376.99 58.2552   1
  -2   1  -7 20.3230 38.5632  11
  -2   1  -7-7.01434 41.3115   5
  -2   1  -7-9.26049 37.2003   8
  -2   1  -7-12.2301 49.8633  13
   2  -1   7 0.51163 27.0975   1
  -2   1  -7 16.4181 35.1828   3
  -2   1  -8 20759.3 285.087  11
  -2   1  -8 20480.5 281.502   8
  -2   1  -8 19989.8 289.029   3
  -2   1  -8 20513.4 311.461  13
   2  -1   8 20296.8 247.739   1
  -2   1  -9 120267. 785.231   5
  -2   1  -9 119098. 788.058  13
  -2   1  -9 117496. 745.123   3
   2  -1   9 116151. 660.932   1
  -2   1 -10 48235.9 502.162  13
  -2   1 -10 47218.1 462.501  11
  -2   1 -10 48836.8 500.512   5
  -2   1 -10 46762.3 472.412   3
  -2   1 -11 1813.76 114.587   5
  -2   1 -11 1873.42 100.837  11
  -2   1 -11 1811.66 108.217   3
  -2   1 -11 1809.87 118.404  13
  -2   1 -12 103.448 58.4107   3
  -2   1 -12 74.3150 50.1371  11
  -2   1 -12 86.9898 60.1533   5
  -2   1 -12 80.9376 68.0351  13
  -2   1 -13 3529.44 119.541   5
  -2   1 -13 3055.61 121.831  13
  -2   1 -14 2769.16 92.2957  13
   2   0 -14 3369.62 92.3979  11
  -2   0  14 3567.32 93.9981   7
   2   0 -13 5635.10 153.884  11
   2   0 -13 7268.57 145.631   3
   2   0 -12 1485.73 108.597  11
   2   0 -12 1564.45 84.3447   3
   2   0 -11 530.267 57.8866   5
   2   0 -11 361.778 88.0482  11
   2   0 -11 564.825 64.0648   3
   2   0 -10 25490.6 313.734   5
   2   0 -10 24395.1 398.323  11
  -2   0  10 24645.8 339.183  10
   2   0  -9 274655. 1102.44   5
  -2   0   9 277144. 1101.03   1
   2   0  -8 146822. 733.163   5
   2   0  -8 145524. 769.712   3
  -2   0   8 145232. 716.234   1
   2   0  -7 2778.39 96.4386   3
  -2   0   7 2690.17 85.1110   1
   2   0  -7 2597.06 88.5866   5
   2   0  -6 1289.90 65.1507   3
   2   0  -6 1440.95 108.256  11
  -2   0   6 1243.15 57.1571   1
  -2   0   6 1201.14 82.0075  12
  -2   0   5 153.437 24.9143   2
  -2   0   5 174.810 31.9620   1
  -2   0   4 44286.5 254.192   2
  -2   0   4 45711.3 255.532   1
  -2   0   3 5800.47 90.0889   2
   2   0  -3 5759.43 80.6298   1
  -2   0   2 16509.6 152.231   2
   2   0  -2 17083.9 116.821   1
  -2   0   1 42752.9 246.803   2
  -2   0   1 43066.7 157.088   1
   2   0  -1 42686.3 161.081   1
   2   0   0 63444.4 179.661   1
  -2   0   0 63343.4 171.303   1
   2   0   1 121737. 311.132   1
  -2   0  -1 121258. 309.033   1
   2   0   2 122501. 360.618   1
  -2   0  -4 4983.56 88.4451   2
   2   0   4 4975.04 81.2225   1
   2   0   5 75.6444 24.2902   1
  -2   0  -5 92.6481 19.4272   2
  -2   0  -5 96.4534 33.1663   3
  -2   0  -5 110.565 34.8667   5
  -2   0  -5 142.356 42.4187  13
   2   0   6 2187.86 69.8967   1
  -2   0  -6 2272.91 92.1200   5
  -2   0  -6 2406.60 86.3222  11
  -2   0  -6 2065.73 87.1069   3
  -2   0  -6 2532.86 106.198  13
  -2   0  -6 2161.58 88.3475   8
  -2   0  -7 34126.2 330.912  11
  -2   0  -7 33590.3 367.787   5
   2   0   7 34083.5 297.933   1
  -2   0  -8 523953. 1673.93  11
  -2   0  -8 521990. 1814.57   5
  -2   0  -9 7942.87 178.794  11
  -2   0  -9 8430.68 213.975   5
  -2   0 -10 20998.4 287.293  11
  -2   0 -10 20753.7 349.296   5
  -2   0 -11 9509.01 236.976  13
  -2   0 -11 8519.78 201.118   3
  -2   0 -12 1906.74 116.735  13
  -2   0 -12 1955.90 102.196   3
  -2   0 -13 744.145 70.8898  13
  -2   0 -14 1875.62 66.1762  13
  -2   0 -14 2181.55 64.5607   5
   2   1 -15 2997.59 80.0454  13
   2   1 -14 950.946 71.2792  11
  -2  -1  14 956.343 63.1932   7
   2   1 -13 470.197 51.7561   5
  -2  -1  13 413.457 60.2289   7
   2   1 -13 384.748 72.3666  11
   2   1 -13 471.177 47.8143   3
   2   1 -12 5687.88 150.572   5
   2   1 -12 5820.06 147.187   3
   2   1 -11 7264.21 176.641   5
   2   1 -11 7375.58 172.606   3
  -2  -1  11 7560.53 194.836  10
   2   1 -10 30085.6 436.156  11
   2   1 -10 31263.6 354.316   5
  -2  -1  10 31040.2 388.753  10
   2   1 -10 30843.8 351.939   3
  -2  -1  10 30409.7 336.661   1
   2   1  -9 1120.61 81.3128   5
   2   1  -9 1202.75 77.4300   3
  -2  -1   9 1155.05 71.5404   1
   2   1  -8 60.9049 35.3759   3
  -2  -1   8 26.9827 29.3317   1
   2   1  -8 132.935 81.7349  11
   2   1  -8 79.6526 37.6298   5
   2   1  -7 7775.40 150.333   5
   2   1  -7 8397.15 228.744  11
   2   1  -7 7994.00 149.968   3
  -2  -1   7 8209.11 138.676   1
  -2  -1   6 93864.7 411.004   2
  -2  -1   6 92397.7 445.368   1
  -2  -1   5 1055.64 45.2163   2
  -2  -1   5 1120.40 44.3353   1
  -2  -1   4 757.926 43.3571   2
  -2  -1   4 898.090 34.3205   1
  -2  -1   3 2940.80 69.6137   2
  -2  -1   3 2816.38 44.8642   1
  -2  -1   2 334.079 35.7394   2
  -2  -1   2 280.882 11.8910   1
  -2  -1   2 304.579 11.4914   1
  -2  -1   1 2304.84 65.1678   2
  -2  -1  -1 24268.4 192.847   2
  -2  -1  -2 9032.05 120.180   2
   2   1   2 9193.00 72.7258   1
  -2  -1  -3 311076. 892.518   2
   2   1   3 311859. 786.276   1
   2   1   4 3786.71 69.9374   1
  -2  -1  -4 3669.84 74.9667   2
  -2  -1  -4 3729.51 104.234   5
  -2  -1  -5 39.5223 31.8239   3
  -2  -1  -5 49.4386 15.3458   2
  -2  -1  -5 48.3843 35.7076   5
  -2  -1  -5 60.8829 42.8500  13
   2   1   5 53.8151 19.5960   1
  -2  -1  -6 6381.19 161.389   5
   2   1   6 5569.31 113.903   1
  -2  -1  -6 5795.50 142.506   3
  -2  -1  -6 6299.44 163.526  13
  -2  -1  -7 10520.5 216.039   5
  -2  -1  -7 10561.7 224.910  13
  -2  -1  -8 1426.68 92.4659   3
  -2  -1  -8 2268.19 124.040  13
  -2  -1  -9 1640.71 101.825   3
  -2  -1  -9 1832.10 121.549  13
  -2  -1 -10 1782.49 105.132   3
  -2  -1 -10 1729.92 124.789  13
  -2  -1 -11 18557.2 275.369   3
  -2  -1 -11 17744.5 308.905  13
  -2  -1 -11 17750.5 278.848   5
  -2  -1 -12 13957.2 218.928   5
  -2  -1 -12 14472.8 221.344   3
  -2  -1 -13 2661.45 91.7650  13
  -2  -1 -13 3380.41 88.2217   5
  -2  -2  15 24953.0 216.097   7
   2   2 -15 22725.5 233.555  13
   2   2 -14 1086.09 63.0046   5
  -2  -2  14 912.675 66.6532   7
   2   2 -13 484.839 55.8759   5
   2   2 -13 466.298 80.8578  11
  -2  -2  13 415.569 67.3175   7
   2   2 -12 261.332 56.2082   5
   2   2 -12 184.341 86.8350  11
  -2  -2  12 280.433 71.2083   7
  -2  -2  12 246.843 66.2155  10
   2   2 -11 22690.1 388.606  11
   2   2 -11 23556.8 323.163   5
   2   2 -10 12614.2 234.184   5
  -2  -2  10 12507.2 253.689  10
  -2  -2  10 13123.5 217.345   1
  -2  -2   9 3164.37 102.205   1
   2   2  -9 3307.59 117.942   5
  -2  -2   9 3188.18 136.986  10
   2   2  -9 3287.82 162.989  11
   2   2  -8 4430.84 125.650   5
  -2  -2   8 3966.45 142.388  10
   2   2  -8 4099.07 169.516  11
  -2  -2   8 4301.37 107.459   1
   2   2  -7 16208.9 221.799   5
   2   2  -7 17478.2 318.447  11
  -2  -2   7 16273.9 223.809   4
  -2  -2   7 17209.3 188.721   1
  -2  -2   6 12637.9 151.222   2
  -2  -2   6 11619.4 178.881   4
   2   2  -6 12559.3 255.176  11
  -2  -2   6 12809.5 145.060   1
   2   2  -6 11998.6 179.131   5
  -2  -2   5 45879.2 293.753   2
  -2  -2   5 44948.0 247.459   1
  -2  -2   4 6293.00 106.733   2
  -2  -2   4 6254.87 74.0616   1
  -2  -2   3 35337.2 143.326   1
  -2  -2   3 35569.9 257.474   2
  -2  -2   2 5646.36 104.325   2
  -2  -2   1 650.995 46.8266   2
  -2  -2   0 24761.7 212.340   2
  -2  -2  -2 77926.3 390.478   2
  -2  -2  -3 22622.9 199.867   2
  -2  -2  -3 21850.7 240.118   5
  -2  -2  -4 8766.01 114.048   2
  -2  -2  -4 8475.97 149.150   3
  -2  -2  -5 1592.87 75.5277   3
  -2  -2  -5 1806.07 94.1464  13
  -2  -2  -6 2633.23 101.028   3
  -2  -2  -6 2763.26 122.440  13
  -2  -2  -7 14663.5 246.015   3
  -2  -2  -8 183.965 63.2767   5
  -2  -2  -8 187.610 57.6740   3
  -2  -2  -9 13987.8 261.507   5
  -2  -2  -9 13422.4 249.215   3
  -2  -2 -10 40.9498 52.7135   5
  -2  -2 -10 58.7750 53.4766   3
  -2  -2 -11 89.3703 47.5761   3
  -2  -2 -11 117.185 46.3309   5
  -2  -2 -12 220.405 38.6728   5
   2   3 -15 1866.81 78.5726  11
  -2  -3  15 1926.11 70.8547   7
   2   3 -14 7418.73 176.652  11
  -2  -3  14 7338.55 165.494   7
   2   3 -13 13442.5 258.144  11
   2   3 -13 14212.1 239.028   5
  -2  -3  13 13168.3 233.940  10
  -2  -3  13 14156.5 249.128   7
   2   3 -12 4071.69 169.693  11
   2   3 -12 4059.42 143.193   5
  -2  -3  12 3878.08 147.448  10
  -2  -3  12 3896.02 146.144   7
  -2  -3  11 3320.85 146.603  10
  -2  -3  11 3064.40 141.288   7
   2   3 -11 3168.84 131.361   5
   2   3 -11 3564.40 171.028  11
  -2  -3  10 899.597 92.4646  10
   2   3 -10 821.104 100.263  11
   2   3 -10 955.665 74.8659   5
  -2  -3  10 1144.87 70.1127   1
  -2  -3   9 8012.58 211.744  10
   2   3  -9 7660.20 219.864  11
  -2  -3   9 8270.11 159.194   1
  -2  -3   8 312.789 71.4131  10
  -2  -3   8 330.776 51.2564   4
  -2  -3   8 412.406 41.1725   1
   2   3  -8 272.574 49.8338   5
   2   3  -8 418.878 81.7516  11
   2   3  -7 3752.33 112.162   5
   2   3  -7 3778.64 148.061  11
  -2  -3   7 3723.62 130.982  10
  -2  -3   7 3721.35 117.285   4
  -2  -3   7 4039.35 92.3441   1
  -2  -3   6 7239.48 108.104   1
   2   3  -6 7188.64 186.975  11
  -2  -3   6 6807.91 155.962  12
   2   3  -6 7018.99 143.117   5
  -2  -3   6 7083.76 123.455   2
  -2  -3   5 1616.54 47.9498   1
   2   3  -5 1452.63 65.0733   5
  -2  -3   5 1686.06 66.2295   2
  -2  -3   5 1357.37 69.9921   4
  -2  -3   5 1507.35 83.1066  10
  -2  -3   5 1487.08 70.7501   7
  -2  -3   4 4897.14 102.406   2
  -2  -3   3 859.312 53.1538   2
  -2  -3   3 833.630 18.6070   1
  -2  -3   2 588.033 51.2626   2
  -2  -3   0 17740.3 189.729   2
  -2  -3  -1 835.235 48.5802   2
  -2  -3  -2 1632.28 58.9513   2
  -2  -3  -2 1617.27 72.0899  13
  -2  -3  -3 3573.17 98.8832  12
  -2  -3  -3 3571.58 101.057   8
  -2  -3  -3 3876.65 119.450  13
  -2  -3  -4 130976. 708.946   5
  -2  -3  -4 127799. 641.449   3
  -2  -3  -5 17015.5 274.671  13
  -2  -3  -5 16610.3 256.909   5
  -2  -3  -5 16211.0 232.404   3
  -2  -3  -6 1462.32 91.3283   5
  -2  -3  -6 1401.80 82.0207   3
  -2  -3  -6 1431.11 100.170  13
  -2  -3  -7 21220.9 317.919   5
  -2  -3  -7 20870.6 297.992   3
  -2  -3  -7 21502.9 338.580  13
  -2  -3  -7 20559.5 261.080   9
  -2  -3  -8 30698.9 386.211   5
  -2  -3  -8 30499.9 362.938   3
  -2  -3  -8 30975.3 421.160  13
  -2  -3  -9 1427.67 92.7965   5
  -2  -3  -9 1470.09 111.077  13
  -2  -3  -9 1506.73 89.6694   3
  -2  -3 -10 337.183 56.5353   5
  -2  -3 -10 310.873 68.8784  13
  -2  -3 -10 370.550 55.3122   3
  -2  -3 -11 326.070 56.2632  13
  -2  -3 -11 269.664 40.4230   5
   2   4 -15 284.733 50.1071  11
   2   4 -15 297.023 39.4261   5
  -2  -4  15 248.310 40.5322   7
   2   4 -14 24.8183 57.3343  11
  -2  -4  14 5.15572 44.8786  10
   2   4 -14 5.36200 39.2451   5
  -2  -4  14 10.6281 46.0855   7
  -2  -4  13 86.1712 59.2313   7
   2   4 -13-8.38393 68.6823  11
  -2  -4  13 57.7497 59.2976  10
   2   4 -13 76.1084 52.5691   5
  -2  -4  12 4515.34 164.602  10
   2   4 -12 4735.99 156.996   5
   2   4 -12 4261.92 163.923  11
  -2  -4  12 4728.02 162.654   7
   2   4 -11 868.781 84.6125   5
  -2  -4  11 1058.70 101.085  10
  -2  -4  11 988.633 94.3380   7
   2   4 -11 991.391 106.068  11
  -2  -4  10 133601. 707.489   1
   2   4 -10 132534. 887.245  11
  -2  -4  10 134561. 870.796  10
  -2  -4  10 135763. 835.085   7
   2   4  -9 21206.6 342.281  11
  -2  -4   9 21036.6 335.556  10
  -2  -4   9 21130.2 309.153   4
  -2  -4   9 21128.2 312.340   7
   2   4  -8 17645.2 306.903  11
  -2  -4   8 17868.2 297.672  10
  -2  -4   8 17524.5 273.857   4
  -2  -4   8 17292.7 266.992   7
   2   4  -7 31497.5 383.482  11
  -2  -4   7 28073.1 354.936  10
  -2  -4   7 30073.0 342.469   4
  -2  -4   7 32355.9 258.536   1
  -2  -4   7 29360.2 327.989  12
  -2  -4   6 49885.3 425.346  12
  -2  -4   6 50035.4 434.781   4
  -2  -4   6 50135.0 448.709  10
  -2  -4   6 50169.7 408.890   7
  -2  -4   5 122218. 438.666   1
  -2  -4   5 123952. 678.106  10
  -2  -4   5 119587. 677.892   4
  -2  -4   5 118878. 580.621   2
  -2  -4   5 121449. 611.002   8
  -2  -4   5 122958. 666.672  12
  -2  -4   5 120679. 628.963   7
  -2  -4   4 110592. 602.584  10
  -2  -4   4 112097. 552.179   2
  -2  -4   4 112146. 574.380   8
  -2  -4   4 109925. 577.104   7
  -2  -4   4 112413. 365.513   1
  -2  -4   4 114070. 624.375  12
  -2  -4   3 98024.4 513.251   2
  -2  -4   3 96393.1 524.380   8
  -2  -4   2 70969.2 439.631   8
  -2  -4   2 74602.9 483.493  12
  -2  -4   1 50477.7 355.127   2
  -2  -4   1 51229.0 369.759   8
  -2  -4   0 46292.3 373.901  12
  -2  -4   0 45635.3 331.562   2
  -2  -4   0 46294.9 353.550   8
  -2  -4  -1 19.0957 32.9515  13
  -2  -4  -1-9.61532 24.5263   2
  -2  -4  -1 37.5413 28.6271   8
  -2  -4  -2 18369.0 236.247  12
  -2  -4  -2 18717.0 225.207   8
  -2  -4  -2 18363.9 240.284  13
  -2  -4  -3 2733.53 104.434   5
  -2  -4  -3 2623.13 101.941  13
  -2  -4  -3 2700.26 98.5877  12
  -2  -4  -4 1544.37 85.8504   5
  -2  -4  -4 1426.70 71.0858   3
  -2  -4  -4 1530.06 92.2073  13
  -2  -4  -4 1589.73 78.9878  12
  -2  -4  -5 304.945 53.6953   9
  -2  -4  -5 251.936 44.6889   3
  -2  -4  -5 297.851 67.0238  13
  -2  -4  -5 290.963 55.3722   5
  -2  -4  -6 37756.9 419.700   5
  -2  -4  -6 37447.9 379.110   9
  -2  -4  -6 38471.9 380.283   3
  -2  -4  -7 67418.4 593.995  13
  -2  -4  -7 67425.5 563.805   5
  -2  -4  -7 67351.3 516.118   3
  -2  -4  -8 25269.5 324.878   5
  -2  -4  -8 25023.7 302.887   3
  -2  -4  -8 24385.5 304.976   6
  -2  -4  -9 312.488 39.9997   6
  -2  -4  -9 354.647 52.7955   5
  -2  -4  -9 357.391 68.2880  13
  -2  -4  -9 378.127 47.8175   3
  -2  -4 -10 58.6376 33.2102   5
  -2  -4 -10-1.79909 42.8329  13
  -2  -5  15 126.264 38.4834   7
   2   5 -15 138.153 44.5084  11
   2   5 -15 148.206 34.6666   5
   2   5 -14 33.0228 52.6266  11
  -2  -5  14 31.2463 48.0553  10
   2   5 -14 72.9987 43.1556   5
  -2  -5  14 64.9863 47.5442   7
   2   5 -13 1257.86 89.9608   5
   2   5 -13 1365.46 98.8072  11
  -2  -5  13 1267.36 93.7454   7
  -2  -5  13 1375.98 97.1194  10
   2   5 -12 6734.01 191.814  11
  -2  -5  12 7280.57 204.308  10
  -2  -5  12 6887.32 191.819   7
   2   5 -11 3561.55 150.154  11
  -2  -5  11 3641.36 165.066  10
  -2  -5  10 59108.3 585.259  10
   2   5 -10 59740.0 561.646  11
  -2  -5  10 57802.2 542.460   4
  -2  -5   9 15.8148 67.2632  10
   2   5  -9 16.4822 54.2864  11
  -2  -5   9 28.8352 50.7783   4
   2   5  -9 6.24348 46.8904   5
  -2  -5   9 23.2872 47.6880   7
   2   5  -8 4615.66 142.200   5
  -2  -5   8 4839.47 164.053  10
  -2  -5   8 4808.26 154.258   4
  -2  -5   8 4567.22 146.530   7
   2   5  -7 2034.15 95.9199   5
  -2  -5   7 1971.11 103.946   4
  -2  -5   7 2040.53 101.880  12
  -2  -5   6 2801.50 89.1138   6
   2   5  -6 2873.68 103.122   5
  -2  -5   6 2683.73 116.062  10
  -2  -5   6 2868.10 114.915   4
  -2  -5   6 2699.61 112.430  12
  -2  -5   6 2659.62 105.591   7
  -2  -5   5 3917.64 126.924  10
  -2  -5   5 3751.34 127.992   4
  -2  -5   5 4129.13 132.781  12
  -2  -5   5 3912.98 119.228   7
  -2  -5   5 3946.87 104.510   6
  -2  -5   4 28081.3 308.803  10
  -2  -5   4 28105.2 280.978   9
  -2  -5   4 28689.1 302.308   8
  -2  -5   4 27718.5 297.118   7
  -2  -5   4 28456.1 284.643   6
  -2  -5   3 52679.8 396.376  10
  -2  -5   3 51135.8 400.437   8
  -2  -5   3 51983.6 405.408   7
  -2  -5   3 51894.7 403.541   6
  -2  -5   2 4746.61 122.825   6
  -2  -5   2 4600.48 129.974   4
  -2  -5   2 4930.73 122.535   8
  -2  -5   2 4828.50 121.645   7
  -2  -5   2 4896.86 136.049  12
  -2  -5   1 880.146 61.0706   5
  -2  -5   1 792.404 58.4092   8
  -2  -5   1 1007.83 77.6512   4
  -2  -5   1 841.314 63.9749   6
  -2  -5   1 675.541 55.7786   7
  -2  -5   0 79429.7 549.160   6
  -2  -5   0 80654.9 538.716  12
  -2  -5   0 80042.4 497.213   8
  -2  -5   0 79630.5 499.693   7
  -2  -5  -1 11804.5 187.091  13
  -2  -5  -1 11738.7 183.411   8
  -2  -5  -1 11720.5 187.362   7
  -2  -5  -1 12285.3 209.990  12
  -2  -5  -2 122418. 671.496  13
  -2  -5  -2 122382. 702.622   5
  -2  -5  -2 124541. 699.820  12
  -2  -5  -3 13198.3 247.941   6
  -2  -5  -3 12465.6 224.457   5
  -2  -5  -3 12777.6 232.130   9
  -2  -5  -3 11957.8 216.770  13
  -2  -5  -3 12212.4 214.647  12
  -2  -5  -4 1868.51 97.4936   5
  -2  -5  -4 1804.88 97.2142   9
  -2  -5  -4 1685.45 90.2001  12
  -2  -5  -4 1890.30 101.847  13
  -2  -5  -4 1785.92 101.660   6
  -2  -5  -5 5522.22 156.473   9
  -2  -5  -5 5323.13 155.809   5
  -2  -5  -5 5475.08 164.822  13
  -2  -5  -5 5594.09 169.159   6
  -2  -5  -5 5593.01 144.292  12
  -2  -5  -6 66528.4 553.163   5
  -2  -5  -6 68599.4 513.313   9
  -2  -5  -6 69528.1 566.495   6
  -2  -5  -6 67401.6 562.302  13
  -2  -5  -7 19412.6 278.083   5
  -2  -5  -7 19088.3 266.429   6
  -2  -5  -8 7685.49 162.437   5
  -2  -5  -8 7478.25 143.976   6
  -2  -5  -9 4374.50 107.948  13
  -2  -5  -9 5470.39 111.112   5
   2   6 -15 1624.68 67.7326  11
   2   6 -15 1729.07 70.1597   5
  -2  -6  15 1722.52 72.6430   7
   2   6 -14 907.501 71.9565  11
  -2  -6  14 1056.21 78.7664  10
  -2  -6  14 1076.08 74.3138   7
  -2  -6  13 4361.64 153.861  10
  -2  -6  13 4702.35 149.597   7
  -2  -6  12 164119. 964.544  10
   2   6 -12 164423. 904.633   5
  -2  -6  12 163307. 931.508   7
  -2  -6  11 5961.24 199.406  10
   2   6 -11 5381.22 172.118   5
   2   6 -11 5557.26 167.098  11
  -2  -6  11 5589.29 172.428   4
  -2  -6  11 5534.56 176.794   7
   2   6 -10 2935.84 123.796  11
  -2  -6  10 3389.86 156.789  10
   2   6 -10 3232.11 135.303   5
  -2  -6  10 3292.19 143.711   4
  -2  -6  10 3493.92 145.588   7
  -2  -6   9 160.240 64.5128   7
  -2  -6   9 165.435 75.3949  10
   2   6  -9 195.642 63.0255   5
  -2  -6   9 176.327 59.8291   4
   2   6  -8 879.492 79.5325   5
  -2  -6   8 1038.14 88.0525   4
   2   6  -7 3274.52 122.624   5
  -2  -6   7 3579.60 110.886   6
  -2  -6   7 3258.88 137.407  10
  -2  -6   7 3171.09 123.854  12
  -2  -6   7 3050.04 133.841   4
  -2  -6   6 9479.98 177.376   6
  -2  -6   6 8987.57 206.872  10
  -2  -6   6 9392.10 216.744   4
  -2  -6   6 9148.60 195.118   7
   2   6  -6 9295.38 193.282   5
  -2  -6   6 9162.85 200.129  12
  -2  -6   5 21609.3 301.740  12
  -2  -6   5 22501.8 300.378   7
  -2  -6   5 21606.5 300.862  10
  -2  -6   5 21670.0 266.020   6
  -2  -6   4 3760.67 131.962  12
  -2  -6   4 3500.57 118.122  10
  -2  -6   4 3773.19 116.929   9
  -2  -6   4 3581.94 129.828   4
  -2  -6   4 3658.63 122.905   7
  -2  -6   4 3741.92 116.937   6
  -2  -6   3 8493.71 169.464  10
  -2  -6   3 8543.62 178.072   9
  -2  -6   3 8414.43 193.312   4
  -2  -6   3 8704.59 180.338   7
  -2  -6   3 8701.81 190.339  12
  -2  -6   3 8734.82 178.515   6
  -2  -6   2 6504.77 163.112   9
  -2  -6   2 6416.39 150.482   8
  -2  -6   2 6264.45 166.951   4
  -2  -6   2 6405.97 154.592   7
  -2  -6   2 6276.53 164.280  12
  -2  -6   2 6278.70 155.439   6
  -2  -6   1 21498.7 294.621   9
  -2  -6   1 20273.8 270.953   5
  -2  -6   1 21405.9 269.918   8
  -2  -6   1 20130.8 284.278   4
  -2  -6   1 21381.1 289.121   6
  -2  -6   1 21297.0 277.889   7
  -2  -6   0 304592. 1269.54   9
  -2  -6   0 305142. 1141.72   8
  -2  -6   0 305961. 1243.78  12
  -2  -6   0 304410. 1188.74   4
  -2  -6   0 303405. 1247.18   6
  -2  -6  -1 615.977 64.0949   5
  -2  -6  -1 581.954 58.3037   7
  -2  -6  -1 586.743 77.4179  12
  -2  -6  -2 30052.7 368.376   9
  -2  -6  -2 29699.9 354.831  12
  -2  -6  -2 28704.8 368.822   6
  -2  -6  -2 28815.0 343.536   5
  -2  -6  -3 342.149 65.3958   6
  -2  -6  -3 440.001 61.4304   5
  -2  -6  -3 373.403 65.6760   9
  -2  -6  -3 370.357 66.7038  12
  -2  -6  -3 369.638 53.6481  13
  -2  -6  -4 13162.8 251.370   6
  -2  -6  -4 13259.0 239.358   5
  -2  -6  -4 12904.8 242.826   9
  -2  -6  -4 12501.6 220.827  13
  -2  -6  -4 13340.9 230.998  12
  -2  -6  -5 39793.1 398.581   5
  -2  -6  -5 39281.8 378.704  13
  -2  -6  -5 39331.7 406.855   6
  -2  -6  -6 2051.80 88.8887   9
  -2  -6  -6 1866.48 87.6117  13
  -2  -6  -6 2190.41 96.4967   5
  -2  -6  -6 2034.93 94.6820   6
  -2  -6  -7 780.648 55.0648  13
  -2  -6  -7 948.676 61.1102   5
  -2  -6  -7 935.419 58.9636   6
   2   7 -15 999.451 52.9998   5
  -2  -7  15 959.941 52.8461   7
   2   7 -14 809.530 63.3887   5
  -2  -7  14 798.593 70.1792  10
  -2  -7  14 872.919 67.1267   7
   2   7 -13 742.199 69.1868   5
  -2  -7  13 847.216 87.0232  10
  -2  -7  13 798.027 78.2834   7
   2   7 -12 2999.94 129.496   5
  -2  -7  12 3060.87 131.230   7
  -2  -7  12 3224.25 143.639  10
  -2  -7  11 105.865 77.5307  10
   2   7 -11 118.996 64.2562   5
  -2  -7  11 107.284 64.0379   7
  -2  -7  11 127.998 59.1875   4
  -2  -7  10-26.3921 56.1857   7
   2   7 -10 9.62742 55.9553   5
  -2  -7  10 25.9989 75.9911  10
  -2  -7  10 24.2254 59.2218   4
  -2  -7   9 3330.55 152.200   4
  -2  -7   9 3671.01 147.111   7
   2   7  -9 3664.20 142.569   5
   2   7  -8 726.225 76.6132   5
  -2  -7   8 753.103 93.7770  10
  -2  -7   8 743.565 93.7206   4
  -2  -7   8 714.018 72.3139  12
   2   7  -7 3543.30 134.746   5
  -2  -7   7 3603.61 119.133   6
  -2  -7   7 3492.44 144.282  10
  -2  -7   7 3786.63 159.544   4
  -2  -7   7 3655.45 132.723  12
  -2  -7   6 54.0796 39.0359   6
  -2  -7   6 131.494 57.0892  12
  -2  -7   6 40.7640 48.2427   7
  -2  -7   6 108.206 60.6231  10
   2   7  -6 91.1972 53.0113   5
  -2  -7   6 213.757 69.7820   4
  -2  -7   5 15361.2 260.480  10
  -2  -7   5 14711.1 258.986   7
   2   7  -5 15136.2 248.559   5
  -2  -7   5 15106.2 264.098  12
  -2  -7   5 15747.2 240.722   9
  -2  -7   5 15500.7 242.794   6
  -2  -7   4 17206.0 261.280   9
  -2  -7   4 16540.8 254.486  10
  -2  -7   4 16904.1 296.707   4
  -2  -7   4 16819.0 272.318   7
  -2  -7   4 17340.6 281.973  12
  -2  -7   4 17265.4 261.767   6
  -2  -7   3 17943.5 275.001   9
  -2  -7   3 17609.2 296.924   4
  -2  -7   3 17453.8 273.402   7
  -2  -7   3 17392.6 285.964  12
  -2  -7   3 17145.2 269.850   6
  -2  -7   2 41691.7 431.939   9
  -2  -7   2 40784.2 432.044   6
  -2  -7   2 40903.4 442.993   4
  -2  -7   2 42163.1 425.922   7
  -2  -7   2 41752.7 441.492  12
  -2  -7   1 3253.90 133.915   9
  -2  -7   1 2988.37 117.314   4
  -2  -7   1 3036.54 118.878   7
  -2  -7   1 2877.84 126.674   6
  -2  -7   0 451998. 1684.94   9
  -2  -7   0 448414. 1670.99  12
  -2  -7  -1 53232.6 482.672   5
  -2  -7  -1 51483.7 498.056   6
  -2  -7  -1 52529.1 501.953  12
  -2  -7  -2 50369.6 484.084   9
  -2  -7  -2 50630.5 456.383   5
  -2  -7  -2 49149.9 475.352  12
  -2  -7  -2 50491.9 489.279   6
  -2  -7  -3 148.542 59.1294   6
  -2  -7  -3 143.262 59.8594   9
  -2  -7  -3 139.124 48.9272   5
  -2  -7  -3 178.142 65.1313  12
  -2  -7  -4 7635.39 169.084   5
  -2  -7  -4 7571.61 180.888   9
  -2  -7  -4 7983.53 187.754   6
  -2  -7  -4 8044.67 178.930  12
  -2  -7  -5 484.656 55.8416   9
  -2  -7  -5 594.197 54.2532   5
  -2  -7  -5 501.175 56.9960   6
  -2  -7  -6 177.602 36.2995   6
   2   8 -15 25.0675 23.5052   5
  -2  -8  15 15.3864 22.9276   7
   2   8 -14 407.265 47.8654   5
  -2  -8  14 407.982 53.1074  10
  -2  -8  14 377.071 47.3600   7
   2   8 -13 396.021 56.6545   5
  -2  -8  13 398.427 70.1759  10
  -2  -8  13 407.423 62.1959   7
   2   8 -12 416.002 68.1897   5
  -2  -8  12 414.649 82.4558  10
  -2  -8  12 439.694 59.0057   4
  -2  -8  12 382.675 68.0931   7
   2   8 -11 1851.33 104.984   5
  -2  -8  11 1890.81 109.819   4
  -2  -8  11 1753.53 111.862   7
  -2  -8  11 1845.10 123.513  10
  -2  -8  10 1091.41 97.7539   4
  -2  -8  10 917.761 94.9226   7
   2   8 -10 1065.03 89.4079   5
   2   8  -9 655.969 75.8127   5
  -2  -8   9 818.519 100.337  10
  -2  -8   9 775.958 91.6008   4
  -2  -8   9 667.027 89.7261   7
  -2  -8   8 164.143 77.5240  10
  -2  -8   8 66.0947 52.7841  12
   2   8  -8 129.876 56.0286   5
  -2  -8   8 63.1902 68.8757   4
  -2  -8   7 21910.5 300.660   6
  -2  -8   7 21939.3 341.256  10
   2   8  -7 22319.9 321.211   5
  -2  -8   7 21878.7 374.300   4
  -2  -8   7 21576.2 332.028   7
  -2  -8   7 21537.5 317.642  12
  -2  -8   6 26580.0 342.979   6
  -2  -8   6 27472.7 360.381  10
  -2  -8   6 26632.4 369.631   7
   2   8  -6 26096.0 358.685   5
  -2  -8   6 27843.8 368.052  12
  -2  -8   5 24059.5 316.749  10
  -2  -8   5 24214.4 319.825   9
  -2  -8   5 24314.1 347.770  12
  -2  -8   5 23190.6 377.496   4
  -2  -8   5 23805.3 338.722   7
   2   8  -5 22701.2 316.795   5
  -2  -8   5 23691.6 320.467   6
  -2  -8   4 741.121 75.9042   9
  -2  -8   4 781.562 85.4709   4
  -2  -8   4 697.973 78.4036   7
  -2  -8   4 815.027 92.9518  12
  -2  -8   4 702.650 74.0931   6
  -2  -8   3 114.634 58.1041   6
  -2  -8   3 128.541 58.6717   7
  -2  -8   3 146.183 74.5344  12
  -2  -8   3 73.4576 54.8267   9
  -2  -8   3 104.938 55.1219   4
  -2  -8   2 137734. 830.435   4
  -2  -8   2 138576. 844.558   9
  -2  -8   2 137000. 823.272   7
  -2  -8   2 139998. 859.792  12
  -2  -8   1 893.287 93.5473   9
  -2  -8   1 889.343 69.4553   4
  -2  -8   1 883.392 79.6417   7
  -2  -8   1 756.418 78.6549   6
  -2  -8   0 1700.73 117.312  12
  -2  -8   0 1763.69 114.492   9
  -2  -8   0 1829.33 97.7713   7
  -2  -8  -1 5987.40 179.584  12
  -2  -8  -1 6069.35 177.872   6
  -2  -8  -2 35.2159 61.5056   9
  -2  -8  -2 16.8789 50.5349   6
  -2  -8  -2 45.5682 64.9900  12
  -2  -8  -3 5358.27 150.863  12
  -2  -8  -3 5030.43 148.103   9
  -2  -8  -3 5330.95 147.293   6
  -2  -8  -4 18519.6 243.977   9
  -2  -8  -4 19216.7 241.623   6
  -2  -8  -4 18605.0 238.433  12
  -2  -8  -5 6642.39 120.868   9
  -2  -8  -5 7166.89 119.554   6
   2   9 -14 623.846 42.9537   5
  -2  -9  14 645.759 46.9602   7
   2   9 -13 441.718 49.7508   5
  -2  -9  13 530.578 57.8583   7
  -2  -9  12 3628.28 129.396  10
  -2  -9  12 3526.92 114.140   4
  -2  -9  12 3416.80 122.897   7
   2   9 -12 3312.46 112.618   5
   2   9 -11 27.0686 46.9779   5
  -2  -9  11-13.2896 54.9412   7
  -2  -9  11-1.75300 48.4994   4
   2   9 -10 1741.27 95.2504   5
  -2  -9  10 1709.86 111.742  10
  -2  -9  10 1914.83 113.365   4
  -2  -9  10 1648.86 107.656   7
  -2  -9   9 7408.11 198.731  10
  -2  -9   9 7603.12 214.700   4
   2   9  -9 7032.92 183.211   5
   2   9  -8 7601.35 190.458   5
  -2  -9   8 7917.44 204.499  10
  -2  -9   8 8205.28 188.802  12
  -2  -9   8 7932.05 226.431   4
  -2  -9   7 104399. 673.981   6
  -2  -9   7 105054. 804.464   4
  -2  -9   7 105428. 755.003   7
  -2  -9   7 107190. 711.410  12
   2   9  -7 108314. 709.723   5
  -2  -9   6 147.935 66.5667   7
  -2  -9   6 141.651 57.9884   6
  -2  -9   6 191.427 71.4562  12
   2   9  -6 140.516 53.0685   5
  -2  -9   6 189.980 48.3701   9
  -2  -9   6 79.1139 63.7459   4
  -2  -9   5 2628.63 113.835   9
   2   9  -5 2637.58 117.728   5
  -2  -9   5 2889.43 138.762   4
  -2  -9   5 2529.31 125.465   7
  -2  -9   5 2785.50 132.638  12
  -2  -9   5 2786.03 120.138   6
   2   9  -4 18282.9 283.099   5
  -2  -9   4 18364.3 288.370   9
  -2  -9   4 18473.3 307.303  12
  -2  -9   4 17695.7 309.649   4
  -2  -9   4 17866.8 298.050   7
  -2  -9   4 18389.4 290.541   6
   2   9  -3 1754.09 92.6312   5
  -2  -9   3 1828.01 106.885   9
  -2  -9   3 1791.34 99.3367   4
  -2  -9   3 1780.29 101.190   7
  -2  -9   3 1944.13 119.766  12
  -2  -9   3 1777.73 104.229   6
  -2  -9   2 1553.88 101.175   9
  -2  -9   2 1458.22 82.6686   4
  -2  -9   2 1502.51 115.829  12
  -2  -9   2 1415.05 98.3073   6
  -2  -9   1 12205.5 247.502   9
  -2  -9   1 12860.1 235.602   7
  -2  -9   0 5158.06 164.269   9
  -2  -9   0 5759.04 154.503   7
  -2  -9   0 5627.73 171.698  12
  -2  -9   0 5165.74 156.128   6
  -2  -9  -1-11.9478 23.9481   7
  -2  -9  -1-15.6185 62.6179  12
  -2  -9  -1 16.0964 46.9047   6
  -2  -9  -2 27.8137 55.8912  12
  -2  -9  -2 3.26337 38.5212   6
  -2  -9  -2 7.25626 48.8055   9
  -2  -9  -3 3399.51 103.050   9
  -2  -9  -3 3543.72 107.822  12
  -2  -9  -3 3458.51 96.6864   6
  -2  -9  -4 945.992 47.2522   9
   2  10 -13 3497.45 82.5211   5
  -2 -10  13 3566.43 94.1279   7
   2  10 -12 214.299 38.5290   5
  -2 -10  12 210.702 36.6035   4
  -2 -10  12 230.652 48.7589   7
  -2 -10  11 92.7730 51.3959   7
   2  10 -11 58.9225 36.6352   5
  -2 -10  11 87.7562 45.6209   4
   2  10 -10 775.714 64.1806   5
  -2 -10  10 876.515 76.7010   4
  -2 -10  10 859.042 80.7416   7
   2  10  -9 18486.7 258.334   5
  -2 -10   9 18985.8 299.485   4
   2  10  -8 7643.26 172.505   5
  -2 -10   8 7777.11 201.166   4
  -2 -10   8 7892.70 171.594  12
  -2 -10   7 164.759 62.2065  12
  -2 -10   7 133.363 50.5201   6
  -2 -10   7 147.023 62.9984   7
   2  10  -7 204.375 51.3796   5
   2  10  -6 1081.26 74.2864   5
  -2 -10   6 1062.95 80.0349   6
  -2 -10   6 1040.55 71.6265   9
  -2 -10   6 1249.92 92.5635   4
  -2 -10   6 1183.34 91.2303   7
  -2 -10   6 1219.56 93.8140  12
  -2 -10   5 90.4499 67.4324  12
  -2 -10   5 83.4856 60.7173   6
  -2 -10   5 3.65210 53.6742   7
   2  10  -5-2.26446 40.2057   5
  -2 -10   5 33.7420 47.7530   9
  -2 -10   5 67.6947 51.5800   4
  -2 -10   4 11093.2 214.558   9
  -2 -10   4 11053.2 212.471   4
  -2 -10   4 10648.1 219.365   7
  -2 -10   4 11333.9 220.225   6
  -2 -10   4 11312.8 230.919  12
  -2 -10   3 7548.66 181.635   6
  -2 -10   3 7770.59 184.416   9
  -2 -10   3 7447.49 157.438   4
  -2 -10   3 7680.28 181.027   7
  -2 -10   3 7386.22 191.936  12
  -2 -10   2 792.593 77.2826   9
  -2 -10   2 757.600 69.9878   7
  -2 -10   2 754.704 89.2786  12
  -2 -10   1 15359.7 245.511   9
  -2 -10   1 15925.4 235.204   7
  -2 -10   1 15632.0 238.996   6
  -2 -10   0 13905.4 212.407   6
  -2 -10   0 13246.0 217.559   9
  -2 -10   0 13910.7 225.958  12
  -2 -10  -1 874.323 56.2521   6
  -2 -10  -1 888.046 71.0048  12
  -2 -10  -2 3897.97 96.1742   9
  -2 -10  -2 3637.96 82.1581   6
  -2 -10  -2 3911.76 98.6075  12
  -2 -11  12 581.505 42.8040   7
  -2 -11  11 50.1181 36.5985   7
  -2 -11  11 47.5296 28.0371   4
  -2 -11  10 2712.22 92.9385   4
  -2 -11   9 354.515 52.2051   4
  -2 -11   8 4581.14 135.974   7
  -2 -11   7 136.711 51.6678  12
  -2 -11   7 134.229 49.6847   7
  -2 -11   7 119.665 46.4446   4
  -2 -11   6 154.675 57.2194  12
  -2 -11   6 126.515 51.4749   7
  -2 -11   5 1493.02 75.3729   9
  -2 -11   5 1487.23 81.4379   6
  -2 -11   5 1529.88 73.8984   4
  -2 -11   5 1589.22 85.5650   7
  -2 -11   5 1676.57 92.1106  12
  -2 -11   4 12766.4 198.601   9
  -2 -11   4 13090.3 215.494  12
  -2 -11   4 12805.9 177.034   4
  -2 -11   4 12926.1 204.624   7
  -2 -11   3 6960.41 147.359   9
  -2 -11   3 6958.10 143.864   7
  -2 -11   3 7261.19 161.282  12
  -2 -11   2 42403.8 344.069   6
  -2 -11   2 41749.9 323.984   7
  -2 -11   1 29988.4 276.897   9
  -2 -11   1 30172.1 263.021   6
  -2 -11   0 6423.40 103.788   6
  -2 -11   0 6101.57 112.907   9
  -2 -12  10 80.7431 24.7180   4
  -2 -12   9 1784.83 64.3646   7
  -2 -12   8 7164.44 118.221   4
  -2 -12   8 6632.49 123.194   7
  -2 -12   7 342.331 39.8476   7
  -2 -12   6 4439.38 85.8379   4
  -2 -12   6 4328.59 98.8087   7
  -2 -12   5 695.636 43.0482   7
  -2 -12   5 832.231 52.0354  12
  -2 -12   4 8699.19 118.042   9
  -2 -12   4 10192.6 145.585  12
  -2 -12   3 12783.1 140.896   9
  -2 -12   3 14373.3 163.962  12
   3 -13   6 4117.52 83.6231   4
   3 -13   7 4412.83 84.1403   4
   3 -12   1 151.296 29.5186   7
   3 -12   2 1653.58 65.0164   7
   3 -12   2 2064.07 69.2238   4
   3 -12   3 39.4537 33.8691   4
   3 -12   5 3181.04 97.8674   4
   3 -12   6 15006.1 202.367   4
   3 -12   7 21476.3 235.177   4
   3 -12   8 2341.63 77.6278   4
   3 -12   9 3006.32 78.7937   4
  -3  12 -10 312.644 39.5105   8
   3 -11  -2 1658.05 64.4889   7
   3 -11  -1 480.418 50.0086   7
   3 -11   0 589.992 57.4971   7
   3 -11   0 584.955 45.6265   4
   3 -11   1 1150.80 65.1017   4
   3 -11   1 920.739 70.0676   7
   3 -11   2 2877.21 115.515  12
   3 -11   2 3017.95 105.748   4
   3 -11   2 2836.85 108.009   7
   3 -11   3 2427.95 102.294   4
   3 -11   3 2770.78 106.746   7
   3 -11   4 1609.10 88.1146   4
   3 -11   5 511.349 64.8831   4
   3 -11   6 51768.5 435.613   4
  -3  11  -7 426.115 62.5880   8
   3 -11   7 410.465 55.4567   4
  -3  11  -8 639.798 69.3626   8
   3 -11   8 606.752 55.4361   4
   3 -11   9 416.440 44.1525   4
  -3  11  -9 418.033 63.9146   8
  -3  11 -10 1446.50 87.2379   8
  -3  11 -11 68.4139 47.9706   8
  -3  11 -12 276.020 44.9848   8
   3 -10  -4 2929.85 84.3681   7
   3 -10  -3 4527.12 121.743   7
   3 -10  -2 5538.13 143.893   7
   3 -10  -1 11991.4 241.501  12
   3 -10  -1 12537.4 225.690   7
   3 -10   0 2016.92 115.993  12
   3 -10   0 2040.36 90.9452   4
   3 -10   0 2036.00 106.120   7
   3 -10   1 48238.1 477.481  12
   3 -10   1 47970.6 425.704   4
   3 -10   1 47698.7 461.675   7
   3 -10   2 12736.1 227.917   4
   3 -10   2 12877.2 240.831   7
   3 -10   2 12459.7 247.700  12
   3 -10   3 4576.14 150.532  12
   3 -10   3 4782.57 150.605   7
   3 -10   4 46251.7 457.577   4
   3 -10   5 24023.9 319.049   4
   3 -10   6 2944.46 118.123   4
  -3  10  -6 3232.82 135.011   8
  -3  10  -7 12806.4 253.844   8
   3 -10   7 12977.9 224.612   4
   3 -10   8 3757.21 138.240  11
  -3  10  -8 3671.78 145.299   8
   3 -10   8 3748.48 118.521   4
   3 -10   9 2185.94 108.654  11
  -3  10  -9 2077.81 114.076   8
   3 -10   9 1970.14 83.7152   4
   3 -10  10 1081.11 83.4549  11
  -3  10 -10 1187.08 97.5723   8
   3 -10  11 17.5522 47.7930  11
  -3  10 -11 2.59628 53.6672   8
   3 -10  12 66.4113 43.2762  11
  -3  10 -12 52.3397 47.5046   8
   3 -10  13 22.3875 32.7313  11
  -3   9   6 1748.24 69.1442  12
   3  -9  -5 1430.33 74.3590   7
   3  -9  -5 1249.08 52.6439   3
   3  -9  -4 12784.5 183.278   3
   3  -9  -4 14170.5 228.013   7
   3  -9  -3 106.417 38.8678   3
   3  -9  -3 82.1041 52.0083   7
   3  -9  -2 704.082 96.4645  12
   3  -9  -2 817.886 64.1748   3
   3  -9  -2 720.999 76.1447   7
   3  -9  -2 750.478 58.3170   4
   3  -9  -1 58961.3 479.074   3
   3  -9  -1 59041.3 528.634   7
   3  -9  -1 59359.9 472.798   4
   3  -9   0 73046.0 545.022   3
   3  -9   0 73816.8 610.277   7
   3  -9   1 312.867 58.8005   4
   3  -9   1 319.306 85.1312  12
   3  -9   1 320.908 53.7248   3
   3  -9   1 328.319 69.8259   7
   3  -9   2 8047.17 176.215   3
   3  -9   2 7742.61 194.059   7
   3  -9   3 4590.75 153.099  12
   3  -9   3 4853.79 154.097   7
   3  -9   3 4881.89 137.478   3
   3  -9   4 31459.1 385.354  11
   3  -9   4 29997.4 364.974   4
   3  -9   5 44.8073 51.1571   4
   3  -9   5 49.1508 57.2908  11
  -3   9  -5-7.86365 51.7617   8
   3  -9   5 0.70283 32.6208   3
   3  -9   6 2470.59 123.059  11
  -3   9  -6 2635.03 127.493   8
   3  -9   6 2505.70 95.5042   3
   3  -9   6 2409.09 109.305   4
   3  -9   7 1142.48 93.9742  11
  -3   9  -7 1010.24 92.2335   8
   3  -9   7 1107.95 75.7790   4
   3  -9   8 2017.97 117.737  11
  -3   9  -8 2033.93 122.677   8
   3  -9   8 2151.12 94.2789   4
  -3   9  -9 12989.8 266.603   8
   3  -9   9 12749.3 259.566  11
  -3   9 -10 16690.7 299.453   8
   3  -9  10 16984.5 288.077  11
  -3   9 -11 34746.7 418.594   8
   3  -9  11 36812.3 406.150  11
   3  -9  12 14409.5 238.414  11
  -3   9 -13 4455.84 128.707   8
   3  -9  13 4772.42 127.606  11
  -3   9 -14 1608.83 63.4378   8
   3  -9  14 1808.96 68.4744  11
   3  -8  -7 880.169 44.7043   3
  -3   8   7 597.459 56.7392  12
   3  -8  -6 8012.21 166.444   7
   3  -8  -6 8168.91 145.600   3
   3  -8  -5 13923.6 216.356   3
   3  -8  -5 13868.3 240.961   7
   3  -8  -4 11410.9 234.164   7
   3  -8  -4 11990.2 214.695   3
   3  -8  -3 15861.6 261.319   3
   3  -8  -3 15244.9 274.367   7
   3  -8  -3 15752.0 225.093   4
   3  -8  -2 10664.0 253.508  12
   3  -8  -2 10864.7 200.858   4
   3  -8  -2 10954.0 222.176   3
   3  -8  -2 10269.1 229.076   7
   3  -8  -1 104812. 694.163   3
   3  -8  -1 103710. 726.414   7
   3  -8  -1 103773. 656.990   4
   3  -8   0 22200.9 345.268  12
   3  -8   0 22915.7 302.106   4
   3  -8   0 22533.4 310.395   3
   3  -8   0 22015.7 326.679   7
   3  -8   0 22906.7 333.360   1
   3  -8   1 6196.87 190.299  12
   3  -8   1 6035.48 182.117  11
   3  -8   1 5879.91 160.291   3
   3  -8   1 5672.28 159.187   4
   3  -8   1 5935.13 167.375   1
   3  -8   1 6143.56 172.949   7
   3  -8   2 476.064 73.7183  12
   3  -8   2 454.390 72.9984  11
   3  -8   2 412.218 55.8085   3
   3  -8   2 407.487 55.3999   1
   3  -8   2 397.698 63.2747   7
   3  -8   2 435.989 61.0477   4
   3  -8   3 2547.97 122.763  11
   3  -8   3 2365.27 107.256   1
   3  -8   3 2404.74 101.534   3
   3  -8   3 2429.86 115.987  12
   3  -8   3 2702.55 110.697   4
   3  -8   4 52.3851 47.1664   4
   3  -8   4 17.8070 57.8476  11
   3  -8   4 36.0654 38.7402   3
  -3   8  -4 53.7959 48.3147   8
   3  -8   4 29.4139 37.5965   1
   3  -8   5 1135.49 80.2247   1
   3  -8   5 973.691 91.7236  11
   3  -8   5 1037.70 69.7739   3
  -3   8  -5 1040.98 87.4073   8
   3  -8   5 1070.32 77.9399   4
   3  -8   6 510.803 79.4102  11
   3  -8   6 555.724 55.5208   3
   3  -8   6 542.682 62.6434   1
   3  -8   6 615.871 61.5996   4
  -3   8  -6 487.230 70.7154   8
   3  -8   7 80.0208 37.8518   4
   3  -8   7 47.6392 66.8512  11
  -3   8  -7 94.2471 58.5811   8
   3  -8   7 62.8013 38.0475   1
   3  -8   7 60.5596 38.4203   3
   3  -8   8 2042.56 123.362  11
   3  -8   8 1856.81 91.2342   3
   3  -8   8 1986.60 91.9583   4
   3  -8   9 6049.34 189.169  11
   3  -8   9 6019.32 151.238   3
  -3   8  -9 5719.06 193.348   8
   3  -8  10 7413.84 205.018  11
   3  -8  10 7647.48 166.025   3
  -3   8 -10 7117.23 212.025   8
   3  -8  11 102012. 715.194  11
   3  -8  11 96529.8 565.187   3
   3  -8  12 16577.2 272.268  11
  -3   8 -12 16079.4 280.122   8
  -3   8 -13 553.186 64.2124   8
  -3   8 -14 1736.07 70.3683   8
   3  -7  -8 5769.16 115.915   3
   3  -7  -7 24896.2 276.811   3
   3  -7  -6 12436.3 219.813   3
   3  -7  -6 11508.0 227.903   7
   3  -7  -5 1261.70 87.5004   3
   3  -7  -5 1182.48 97.9303   7
   3  -7  -4 1263.99 91.6863   3
   3  -7  -4 1104.00 93.7380   7
   3  -7  -3 12249.0 278.498  12
   3  -7  -3 12181.3 253.895   7
   3  -7  -3 12026.2 243.737   3
   3  -7  -3 12125.1 211.283   4
   3  -7  -2 31682.3 426.147  12
   3  -7  -2 31063.8 438.792  11
   3  -7  -2 32625.5 389.241   1
   3  -7  -2 33622.4 355.977   4
   3  -7  -2 34181.8 397.902   3
   3  -7  -2 33919.9 402.319   7
   3  -7  -1 474.071 89.4861  12
   3  -7  -1 495.054 79.5631  11
   3  -7  -1 385.056 57.6901   3
   3  -7  -1 468.418 65.7612   7
   3  -7  -1 373.157 54.2495   4
   3  -7  -1 293.598 51.1226   1
   3  -7   0 69225.4 584.267  12
   3  -7   0 69942.2 520.230   4
   3  -7   0 69668.8 549.121   1
   3  -7   0 68221.3 550.734   7
   3  -7   0 67894.9 528.206   3
   3  -7   1 22369.2 325.657  12
   3  -7   1 23314.5 296.052   3
   3  -7   1 22626.7 299.594   1
   3  -7   1 22809.8 308.359   7
   3  -7   2 6288.16 170.833  12
   3  -7   2 6211.97 182.609  11
   3  -7   2 7164.04 163.396   3
   3  -7   2 7007.91 167.894   1
   3  -7   2 7229.44 166.327   4
   3  -7   3 34446.1 367.413   1
   3  -7   3 34047.2 349.227   3
   3  -7   3 34070.8 359.110   4
   3  -7   4 30543.8 327.491   3
   3  -7   4 31300.6 337.867   4
   3  -7   4 31228.8 352.163   1
   3  -7   5 9720.34 186.300   3
  -3   7  -5 9205.81 208.940   8
   3  -7   5 9460.73 186.706   4
   3  -7   5 9810.11 201.853   1
   3  -7   6 3205.33 141.939  11
   3  -7   6 3610.02 120.670   3
  -3   7  -6 3536.98 138.320   8
   3  -7   6 3221.93 120.769   1
   3  -7   6 3356.57 112.862   4
   3  -7   7 36.5565 35.3295   4
   3  -7   7 5.10309 70.4996  11
   3  -7   7 69.3893 40.2876   1
   3  -7   7 39.5371 41.5712   3
   3  -7   8 3822.47 153.197  11
   3  -7   8 4047.60 129.465   3
  -3   7  -8 3754.57 153.059   8
   3  -7   8 3886.55 136.196   1
   3  -7   9 107369. 673.895   3
   3  -7   9 105901. 785.068  11
  -3   7  -9 108410. 804.086   8
   3  -7  10 6089.63 157.896   3
   3  -7  11 823.172 67.2335   3
  -3   7 -11 1091.28 99.2039   8
   3  -7  12 191.878 74.0156  11
  -3   7 -12 212.453 65.3663   8
   3  -7  12 122.839 37.9848   3
   3  -7  13 81.6062 63.8824  11
  -3   7 -13 105.467 56.0245   8
   3  -7  13 83.7134 31.7639   3
   3  -7  14 156.543 51.6064  11
  -3   7 -14 122.193 33.8401   8
   3  -7  15 568.357 48.5643  11
  -3   6   8 2805.34 122.909  12
   3  -6  -7 48094.1 467.650   7
   3  -6  -6 738.204 89.3142   7
   3  -6  -5 7101.20 191.820   3
   3  -6  -5 7038.95 202.421   7
   3  -6  -4 3438.35 143.114   7
   3  -6  -4 3785.28 144.179   3
   3  -6  -4 3640.00 132.144   1
   3  -6  -4 3625.35 114.159   4
   3  -6  -3 27946.4 364.586   7
   3  -6  -3 26789.2 421.064  11
   3  -6  -3 28127.4 347.072   1
   3  -6  -3 29170.2 370.030   3
   3  -6  -3 27696.1 318.688   4
   3  -6  -2 3998.87 155.006  12
   3  -6  -2 3845.89 161.162  11
   3  -6  -2 4018.36 133.823   3
   3  -6  -2 3996.28 121.821   4
   3  -6  -2 3872.41 139.229   7
   3  -6  -2 3942.91 129.755   1
   3  -6  -1 61.1093 39.8149   4
   3  -6  -1 78.7712 66.4701  12
   3  -6  -1 66.0928 62.2844  11
   3  -6  -1 51.1207 36.6196   1
   3  -6  -1 58.5403 42.3749   3
   3  -6  -1 68.5626 44.2117   7
   3  -6   0 12941.6 243.947  12
   3  -6   0 12374.5 250.899  11
   3  -6   0 12870.9 218.466   3
   3  -6   0 12336.1 209.262   1
   3  -6   0 12900.1 221.199   7
   3  -6   1 4917.27 149.042  12
   3  -6   1 4986.81 157.000  11
   3  -6   1 5086.90 135.242   3
   3  -6   1 5151.62 133.212   1
   3  -6   1 5201.12 133.383   4
   3  -6   2 3317.83 120.568  12
   3  -6   2 3496.68 131.684  11
   3  -6   2 3469.36 110.261   1
   3  -6   2 3428.10 111.403   3
   3  -6   2 3537.27 111.825   4
  -3   6  -3 2036.62 97.3879   8
   3  -6   3 2044.87 89.0229   4
   3  -6   3 2195.32 91.5365   3
   3  -6   3 1982.24 104.795  11
   3  -6   3 2170.99 90.7106   1
   3  -6   4 1281.29 73.4488   1
   3  -6   4 1218.32 70.2299   3
  -3   6  -4 1030.87 77.9616   8
   3  -6   4 1050.61 84.3766  11
   3  -6   4 1068.49 66.5306   4
   3  -6   5 26414.6 307.057   3
   3  -6   5 25236.5 337.229  11
  -3   6  -5 24571.1 332.948   8
   3  -6   5 25898.3 298.396   1
   3  -6   5 25195.6 284.514   4
   3  -6   6 2361.27 117.599  11
   3  -6   6 2376.30 97.5485   3
  -3   6  -6 2330.07 113.667   8
   3  -6   6 2457.22 98.3447   1
   3  -6   6 2296.30 89.3531   4
   3  -6   7 3.86002 39.5979   3
   3  -6   7 20.7237 36.0224   1
  -3   6  -7 28.1375 54.0091   8
   3  -6   8 621.787 62.9029   3
  -3   6  -8 566.444 87.5547  11
  -3   6  -8 584.770 82.3755   8
   3  -6   8 603.394 60.3136   1
   3  -6   9 125711. 741.350   3
  -3   6  -9 129428. 871.445  11
   3  -6  10 14952.9 250.899   3
  -3   6 -10 14719.6 294.549  11
  -3   6 -10 14828.9 300.491   8
   3  -6  11 1328.34 84.4187   3
  -3   6 -11 1343.20 113.436  11
  -3   6 -11 1360.56 108.361   8
   3  -6  12 13447.0 218.006   3
  -3   6 -12 13316.9 257.675   8
   3  -6  13 14659.1 242.302  11
   3  -6  13 14595.3 203.432   3
  -3   6 -13 14267.6 233.830   8
   3  -6  14 6881.81 117.772   3
   3  -6  14 7669.33 154.089  11
   3  -5 -10 872.553 55.1794   3
   3  -5  -9 12480.1 205.630   3
  -3   5   8 2034.36 124.411  12
   3  -5  -8 2768.23 117.571   3
   3  -5  -7 14094.6 268.882   7
   3  -5  -7 13513.4 256.363   3
   3  -5  -6 1687.35 133.567  11
   3  -5  -6 1929.09 117.933   7
   3  -5  -5 3074.15 173.787  11
   3  -5  -5 3190.32 119.371   1
   3  -5  -5 3110.18 131.949   3
   3  -5  -4 16883.3 237.774   4
   3  -5  -4 17407.4 264.663   1
   3  -5  -4 16786.9 277.676   7
   3  -5  -3 8933.84 235.139  11
   3  -5  -3 9335.99 177.164   4
   3  -5  -3 9483.65 189.562   1
   3  -5  -3 9187.98 201.782   7
   3  -5  -2 15035.7 268.482  12
   3  -5  -2 14838.9 242.958   7
   3  -5  -2 14419.3 219.361   4
   3  -5  -2 14470.1 225.424   1
   3  -5  -1 647.452 75.9029  12
   3  -5  -1 647.573 75.2840  11
   3  -5  -1 607.510 52.2159   4
   3  -5  -1 600.996 53.0072   1
   3  -5  -1 656.511 59.5439   7
   3  -5   0 777.310 71.9802  12
   3  -5   0 864.098 76.7790  11
   3  -5   0 677.262 55.5786   3
   3  -5   0 563.896 48.7328   1
   3  -5   1 9668.68 165.374   1
   3  -5   1 9637.63 198.827  11
   3  -5   1 9581.04 169.672   4
   3  -5   1 9668.70 175.168   3
   3  -5   2 12275.1 219.213  11
   3  -5   2 12945.3 188.191   1
   3  -5   2 12487.3 195.035   3
  -3   5  -2 12412.9 208.044   8
   3  -5   2 11922.8 201.593  12
   3  -5   2 12682.2 190.048   4
   3  -5   3 9068.25 192.842  11
   3  -5   3 9598.84 171.824   3
  -3   5  -3 9377.57 185.156   8
   3  -5   3 9107.25 161.548   4
   3  -5   3 9586.06 166.264   1
   3  -5   4 5526.48 132.872   3
  -3   5  -4 5476.34 148.308   8
   3  -5   4 5379.84 124.526   1
   3  -5   4 5293.73 124.738   4
   3  -5   5 12922.8 206.121   3
  -3   5  -5 13458.0 237.856   8
   3  -5   5 12806.9 195.629   1
   3  -5   5 13058.4 190.623   4
  -3   5  -6 4903.73 157.594   8
   3  -5   6 4597.40 123.466   1
   3  -5   6 4693.04 131.983   3
  -3   5  -7 192.890 64.2505  11
   3  -5   7 69.1504 31.6124   1
  -3   5  -7 152.120 59.9409   8
   3  -5   7 108.236 40.4594   3
  -3   5  -8 422.891 77.7933  11
   3  -5   8 138.701 38.3221   1
  -3   5  -9 2851.23 135.028  11
  -3   5  -9 3086.19 146.690   8
  -3   5 -10 7284.32 182.488   5
  -3   5 -10 6978.08 207.449   8
  -3   5 -11 462.364 63.3634   5
  -3   5 -11 452.595 77.6989   8
   3  -5  12 18787.4 273.326   3
  -3   5 -12 18479.1 308.417  11
  -3   5 -12 18762.5 274.632   5
  -3   5 -12 19347.7 302.294   8
   3  -5  13 476.536 52.7698   3
   3  -5  13 564.775 73.8259  11
  -3   5 -13 520.581 54.9586   5
  -3   5 -13 511.076 54.8143   8
   3  -5  14 59.8792 44.6842  11
   3  -5  14 35.4322 27.9231   3
  -3   5 -14 50.4043 30.5377   5
   3  -4 -11 921.065 51.7076   3
   3  -4 -11 466.096 46.8354  13
   3  -4 -10-1.27454 40.0102   3
   3  -4 -10-20.6334 35.6374  11
   3  -4  -9 6714.78 177.762  11
   3  -4  -9 9099.74 193.065   3
   3  -4  -8 10602.8 262.771  11
  -3   4   8 10582.7 254.121  12
   3  -4  -7 1685.29 110.949   7
   3  -4  -7 1655.50 103.974   3
   3  -4  -7 1962.67 144.827  11
  -3   4   6 6464.15 164.297   1
   3  -4  -6 6122.10 182.814   7
   3  -4  -5 74.0036 89.7624  11
   3  -4  -5 74.7843 60.0180   7
   3  -4  -5 128.771 56.6029   3
   3  -4  -5 46.5254 32.9831   1
   3  -4  -4 2911.37 115.444   3
   3  -4  -4 3024.90 119.453   7
   3  -4  -4 2690.88 101.977   1
   3  -4  -4 2913.72 98.5430   4
   3  -4  -3 14165.6 256.968  12
   3  -4  -3 15963.8 298.835  11
   3  -4  -3 12876.1 200.283   4
   3  -4  -3 11659.9 192.150   1
   3  -4  -3 13319.0 217.356   3
   3  -4  -3 13886.8 228.032   7
   3  -4  -2 316784. 1257.63  12
   3  -4  -2 312097. 1106.79   1
   3  -4  -2 313651. 1162.30   3
   3  -4  -2 314972. 1112.54   4
   3  -4  -2 314933. 1170.12   7
   3  -4  -1 6480.15 160.588  12
   3  -4  -1 6478.96 139.956   3
   3  -4  -1 6721.64 169.723  11
   3  -4   0 5184.63 147.689  11
   3  -4   0 5476.05 114.316   1
   3  -4   0 5281.36 119.462   4
   3  -4   0 5558.00 125.809   3
   3  -4   1 6351.00 154.951  11
   3  -4   1 6350.37 127.612   4
   3  -4   1 6686.16 123.401   1
  -3   4  -2 1027.67 66.7027   8
   3  -4   2 1120.44 58.7037   4
  -3   4  -3 60635.4 470.432   8
   3  -4   3 60725.1 399.864   4
  -3   4  -4 20984.6 283.113   8
   3  -4   4 20922.4 223.726   1
   3  -4   4 20282.0 223.391   4
  -3   4  -5 73256.2 557.404   8
   3  -4   5 73686.3 450.570   1
   3  -4   6 36440.0 323.163   1
  -3   4  -6 34674.5 403.096   8
   3  -4   7 26924.3 291.165   1
  -3   4  -8 5729.88 153.943   5
   3  -4   8 5542.85 142.750   1
  -3   4  -8 5688.04 170.825  11
  -3   4  -8 6164.77 187.488   8
  -3   4  -9 576.229 66.7416   5
  -3   4  -9 664.825 89.4135  11
  -3   4  -9 614.614 83.6309   8
  -3   4 -10 58012.8 568.000   8
  -3   4 -10 59507.1 559.378  11
  -3   4 -11 764.026 90.9982  11
  -3   4 -11 509.802 71.5162   5
  -3   4 -11 590.754 77.0951   8
  -3   4 -12 32.0360 64.6668  11
  -3   4 -12 1.71070 46.3629   5
  -3   4 -12 29.8229 47.5070   8
   3  -4  13 41.9501 53.3042  11
  -3   4 -13 20.0673 39.5056   5
   3  -4  14 45387.0 323.762   3
   3  -4  14 45193.1 335.161  11
  -3   4 -14 44413.3 329.834   5
   3  -3 -12 61.2246 23.3842   3
   3  -3 -11 5091.12 128.099  11
   3  -3 -11 7472.56 146.225   3
   3  -3 -10 2798.39 125.763  11
   3  -3 -10 3354.50 118.559   3
   3  -3  -9 2772.19 149.375  11
  -3   3   9 2632.96 136.222  12
   3  -3  -9 2938.29 120.054   3
   3  -3  -8 6581.83 233.079  11
   3  -3  -8 6414.45 176.989   3
  -3   3   8 6470.55 209.362  12
   3  -3  -7 684.153 69.0008   3
  -3   3   7 753.007 63.2258   1
   3  -3  -6 9638.57 275.704  11
   3  -3  -6 10354.1 215.517   3
   3  -3  -6 9670.35 211.541   7
   3  -3  -5 29960.2 351.083   3
   3  -3  -5 29695.2 310.606   1
   3  -3  -4 256506. 1264.52  11
   3  -3  -4 254522. 1038.70   3
   3  -3  -4 249663. 1075.32   7
   3  -3  -4 250770. 968.707   1
   3  -3  -3 9822.32 175.904   3
   3  -3  -3 9919.81 186.640   7
   3  -3  -3 10371.5 171.465   4
   3  -3  -2 26182.8 328.607  11
   3  -3  -2 28028.9 281.017   3
   3  -3  -2 27307.0 270.038   4
   3  -3  -2 28287.1 258.275   1
   3  -3  -2 26834.9 275.732   7
   3  -3  -1 19726.1 227.820   3
   3  -3  -1 19723.7 223.694   4
   3  -3   0 5365.55 117.060   3
   3  -3   0 5370.94 113.606   4
   3  -3   0 5632.99 101.134   1
   3  -3   1 4921.97 93.8508   1
   3  -3   1 4856.52 112.487   3
   3  -3   2 2603.33 100.127  11
   3  -3   2 2857.02 86.4563   3
  -3   3  -2 2635.07 97.1438   8
   3  -3   3 15253.7 196.418   3
  -3   3  -3 15194.0 228.596   8
   3  -3   3 15409.0 166.246   1
   3  -3   4 4042.34 123.996  11
   3  -3   4 3833.00 89.4316   1
  -3   3  -5 34464.5 360.066  11
  -3   3  -5 35222.7 382.742   8
  -3   3  -6 11663.1 217.436  11
   3  -3   6 12039.9 175.536   1
  -3   3  -6 12324.4 215.440  13
  -3   3  -7 21403.1 285.128   5
   3  -3   7 22095.6 255.305   1
  -3   3  -7 21415.4 325.062   8
  -3   3  -7 21344.8 297.092  13
  -3   3  -8 48046.6 476.051  11
  -3   3  -8 46985.1 455.272   5
  -3   3  -8 48419.6 507.474   8
  -3   3  -8 48911.5 469.453  13
  -3   3  -9 127876. 820.047  11
  -3   3  -9 128180. 860.171   8
  -3   3 -10 1553.29 107.185  11
  -3   3 -10 1393.22 98.0824   5
  -3   3 -10 1293.74 98.1805   8
  -3   3 -10 1383.30 98.6332  13
  -3   3 -11 454.529 75.4448  11
  -3   3 -11 304.854 68.9417   5
  -3   3 -11 450.902 67.4366   8
  -3   3 -11 442.393 71.6326  13
  -3   3 -12 6438.32 165.840   5
  -3   3 -12 6470.93 169.078  13
  -3   3 -13 15.3984 42.8106  13
   3  -3  13 3.67131 45.2088  11
  -3   3 -13 16.6655 40.0880   5
   3  -3  14 20765.8 209.580   3
  -3   3 -14 20168.6 213.902   5
  -3   2  13 413.367 36.1169   7
   3  -2 -13 286.973 38.3434  13
   3  -2 -12 4060.31 110.440  11
   3  -2 -12 5588.28 113.792   3
   3  -2 -11 2427.73 118.103  11
   3  -2 -11 2687.17 99.7398   3
   3  -2 -10 225.632 52.2597   3
   3  -2 -10 210.346 82.1928  11
  -3   2  10 140.868 61.2131  10
   3  -2  -9 101765. 844.237  11
  -3   2   9 102151. 752.715  12
   3  -2  -8 99798.4 895.746  11
  -3   2   8 101977. 788.676  12
   3  -2  -7 1596.94 144.031  11
   3  -2  -7 1501.30 89.0286   3
  -3   2   7 1604.00 79.0375   1
  -3   2   7 1525.98 119.272  12
   3  -2  -6 1861.17 93.4772   3
  -3   2   6 1739.68 77.5965   1
   3  -2  -5 449.344 52.1433   3
   3  -2  -5 464.321 59.3028   7
  -3   2   4 128561. 565.448   2
   3  -2  -4 124530. 650.261   3
   3  -2  -4 129345. 680.337   7
   3  -2  -4 126315. 592.425   1
  -3   2   3 16215.4 188.252   2
   3  -2  -3 15626.7 205.400   3
   3  -2  -3 15989.2 180.704   1
   3  -2  -3 16374.2 270.856  11
   3  -2  -3 15980.4 215.112   7
   3  -2  -2 548.235 66.6770  11
   3  -2  -2 619.795 45.2035   3
   3  -2  -1 14573.2 225.129  11
   3  -2  -1 15101.8 151.746   1
   3  -2  -1 14675.5 185.887   4
   3  -2   0 20441.7 166.339   1
   3  -2   1 17173.2 149.685   1
   3  -2   2 22736.5 176.213   1
   3  -2   3 111401. 599.614  11
  -3   2  -3 110822. 639.800   8
   3  -2   4 7185.71 155.084  11
   3  -2   4 7085.45 108.120   1
  -3   2  -5 714.260 65.5812  11
  -3   2  -5 735.202 55.7108   5
   3  -2   5 744.657 43.1822   1
  -3   2  -5 854.457 74.5632   8
  -3   2  -5 709.123 66.1873  13
  -3   2  -6 2352.33 102.144  11
  -3   2  -6 2464.40 98.4103   5
  -3   2  -6 2591.18 114.449   8
  -3   2  -6 2400.90 105.771  13
  -3   2  -7 54383.9 480.347  11
  -3   2  -7 55206.3 481.680   5
  -3   2  -7 56030.8 527.746   8
  -3   2  -7 54397.9 491.740  13
  -3   2  -8 582459. 1936.31  11
  -3   2  -8 584670. 2030.40   8
  -3   2  -9 9475.33 218.646  11
  -3   2  -9 9443.81 220.235   5
  -3   2  -9 9181.02 220.036   8
  -3   2  -9 9095.01 217.356  13
  -3   2 -10 4911.82 160.320  11
  -3   2 -10 4855.76 165.227   5
  -3   2 -10 5099.20 163.363   8
  -3   2 -10 4993.58 169.241  13
  -3   2 -11 1623.68 98.0949  11
  -3   2 -11 1607.89 98.4036   5
  -3   2 -11 1581.11 105.580  13
  -3   2 -12 10331.8 205.603   5
  -3   2 -12 10192.2 210.698  13
  -3   2 -13 9328.87 173.006   5
  -3   2 -13 8794.03 165.966  13
   3  -2  14 184.225 27.8168   3
  -3   2 -14 178.558 30.0410   5
   3  -1 -13 1461.42 67.8164  11
  -3   1  13 1762.16 72.7027   7
   3  -1 -12 7201.37 172.182  11
   3  -1 -12 9360.21 156.887   3
   3  -1 -11 17862.7 307.400  11
  -3   1  11 18026.2 269.555  10
  -3   1  10 54781.2 517.691  10
   3  -1 -10 55511.8 480.045   3
   3  -1  -9 2815.61 115.802   3
  -3   1   9 2658.95 130.555  12
  -3   1   8 5865.82 192.753  12
  -3   1   8 5626.54 141.709   1
   3  -1  -7 10138.3 202.588   3
  -3   1   7 10366.5 175.061   1
   3  -1  -6 2372.02 152.013  11
   3  -1  -6 2523.79 100.247   3
  -3   1   6 2444.93 81.8153   1
  -3   1   6 2457.45 131.783  12
   3  -1  -5 9187.45 258.684  11
  -3   1   5 9374.67 229.853  12
   3  -1  -5 9836.30 177.048   3
   3  -1  -4 24730.0 354.527  11
  -3   1   4 24741.6 236.309   2
  -3   1   4 25148.4 213.090   1
   3  -1  -3 4368.60 82.0538   1
  -3   1   3 4263.79 98.2235   2
   3  -1  -2 6077.53 88.2582   1
  -3   1   2 6031.70 116.905   2
  -3   1   1 463.932 43.4687   2
   3  -1  -1 393.467 24.6786   1
  -3   1  -2 10442.6 186.919   8
  -3   1  -3 103536. 583.700  13
   3  -1   4 75.5352 40.1260  11
  -3   1  -4 76.4350 32.5030   5
  -3   1  -4 50.3231 33.2943   2
  -3   1  -4 122.121 49.6097   8
  -3   1  -4 67.0070 43.8721  13
  -3   1  -5 355.739 40.2765   2
  -3   1  -5 415.083 50.7396  11
  -3   1  -5 483.166 63.6846   8
  -3   1  -5 447.625 56.8614  13
  -3   1  -5 356.998 47.5375   5
  -3   1  -6 62591.6 482.537  11
  -3   1  -6 62601.3 498.647   5
  -3   1  -6 62294.6 537.005   8
  -3   1  -6 61483.4 519.614  13
  -3   1  -6 62596.2 491.875   3
  -3   1  -7 113929. 686.906  11
  -3   1  -7 112608. 764.370   8
  -3   1  -7 114865. 773.042  13
  -3   1  -8 3462.34 126.897  11
  -3   1  -8 3052.74 129.359   5
  -3   1  -8 3342.42 138.111   8
  -3   1  -8 3746.18 152.546  13
  -3   1  -9 133.155 56.4839  11
  -3   1  -9 102.118 60.9321   5
  -3   1  -9 100.347 52.3111   8
  -3   1  -9 82.6854 69.1228  13
  -3   1 -10 855.729 85.9316   5
  -3   1 -10 929.193 94.5031  13
  -3   1 -11 15235.6 268.622   5
  -3   1 -11 15236.3 275.987  13
  -3   1 -12 4624.02 138.157   5
  -3   1 -12 4070.85 136.089  13
  -3   1 -13 557.728 50.8868   5
  -3   1 -13 494.829 52.9596  13
   3   0 -14 5292.11 96.5859  11
  -3   0  14 6473.36 107.799   7
   3   0 -13 418.952 59.8275  11
  -3   0  13 475.689 54.4829   7
  -3   0  12 1330.28 81.5545  10
   3   0 -12 1671.36 72.6919   3
  -3   0  11 36219.0 411.106  10
   3   0 -11 37177.7 360.352   3
  -3   0  10 56300.2 545.705  10
   3   0 -10 60174.8 483.533   3
   3   0  -9 1785.32 143.508  11
   3   0  -9 1807.97 93.1589   3
   3   0  -8 21219.6 416.355  11
  -3   0   8 20596.6 329.123  12
  -3   0   7 6489.80 194.852  12
   3   0  -7 6235.81 229.630  11
   3   0  -7 7149.92 159.591   3
  -3   0   7 7280.73 138.873   1
   3   0  -6 4724.16 189.545  11
  -3   0   6 4856.60 165.899  12
   3   0  -6 5222.27 130.371   3
  -3   0   6 5328.18 106.749   1
   3   0  -5 8209.36 223.694  11
  -3   0   5 8536.82 142.667   2
   3   0  -5 8246.74 151.765   3
  -3   0   5 8115.28 116.774   1
  -3   0   5 8468.93 208.277  12
   3   0  -4 570.591 75.2981  11
  -3   0   4 480.529 41.9261   2
  -3   0   4 468.388 28.4663   1
  -3   0   4 552.275 76.2408  12
   3   0  -3 4411.56 141.994  11
  -3   0   3 4481.56 142.189  12
  -3   0   3 4475.98 104.585   2
  -3   0   3 4604.29 65.9342   1
  -3   0   2 7812.09 133.053   2
  -3   0   2 7603.55 64.6741   1
  -3   0   1 25844.6 242.974   2
  -3   0   0 106975. 530.303   2
  -3   0  -2 45692.6 338.704   2
  -3   0  -2 48465.0 381.451  13
  -3   0  -3 14726.5 189.974   2
  -3   0  -3 14468.3 201.678   5
  -3   0  -3 14648.5 238.065   8
  -3   0  -3 14756.4 222.360  13
  -3   0  -4 19429.1 219.693   2
  -3   0  -4 19842.3 250.770   5
  -3   0  -5 24991.6 333.686   8
  -3   0  -5 24941.1 316.693  13
  -3   0  -5 24981.3 292.574   3
  -3   0  -6 123817. 739.437   5
  -3   0  -6 125512. 797.742   8
  -3   0  -6 123455. 723.092   3
  -3   0  -7 6824.25 179.781   5
  -3   0  -7 6677.90 185.046   8
  -3   0  -7 7012.36 197.473  13
  -3   0  -7 6421.65 169.047   3
  -3   0  -8 4623.30 159.399   5
  -3   0  -8 4867.16 151.669   8
  -3   0  -8 5164.57 181.207  13
  -3   0  -8 4616.28 152.106   3
  -3   0  -9 900.904 88.3760   5
  -3   0  -9 916.608 103.088  13
  -3   0  -9 792.383 81.3363   3
  -3   0 -10 7253.87 194.943   5
  -3   0 -10 7472.56 203.115  13
  -3   0 -11 3687.14 134.375   5
  -3   0 -11 3380.92 138.617  13
  -3   0 -12 264.055 50.2584   5
  -3   0 -12 213.791 57.8324  13
  -3   0 -13 276.642 33.8736   5
  -3   0 -13 254.477 37.6474  13
  -3  -1  14 276.941 40.3996   7
  -3  -1  13 2366.66 93.5395  10
  -3  -1  13 2886.31 109.142   7
   3   1 -12 3648.89 152.051  11
  -3  -1  12 3538.24 129.645  10
  -3  -1  12 3641.16 138.767   7
   3   1 -11 411.646 98.7691  11
   3   1 -11 510.470 52.6316   5
  -3  -1  11 439.316 82.8755  10
   3   1 -10 15888.5 346.062  11
   3   1 -10 16597.9 250.799   5
  -3  -1  10 15443.6 300.111  10
   3   1  -9 687.865 113.130  11
   3   1  -9 627.297 60.1194   5
  -3  -1   9 563.166 90.5720  10
   3   1  -8-66.6297 89.0165  11
   3   1  -8 15.0389 35.5619   5
  -3  -1   8 20.6306 60.4631  12
  -3  -1   8 28.9632 38.5532   4
   3   1  -7 10460.6 184.840   5
   3   1  -7 10412.2 281.377  11
  -3  -1   7 10057.4 225.733  12
  -3  -1   7 9795.69 195.597   4
  -3  -1   7 10604.6 153.613   1
   3   1  -6 3304.51 101.370   5
   3   1  -6 3440.05 165.094  11
  -3  -1   6 3367.40 91.2302   2
  -3  -1   6 3455.23 78.2465   1
  -3  -1   6 3335.16 132.449  12
   3   1  -5 6183.57 130.311   5
   3   1  -5 5997.11 193.334  11
  -3  -1   5 5999.97 164.264  12
  -3  -1   5 6271.65 90.0237   1
  -3  -1   5 6023.59 125.906   2
   3   1  -4 52.9501 56.2806  11
  -3  -1   4 166.213 36.6197   2
   3   1  -4 100.196 28.7093   5
  -3  -1   4 73.7803 54.1452  12
  -3  -1   4 92.7211 30.1597   8
  -3  -1   3 3575.39 95.1336   2
  -3  -1   2 2977.49 87.8912   2
  -3  -1   1 31097.0 279.348   2
  -3  -1   1 30039.7 300.513   8
  -3  -1  -1 63968.5 414.710   2
  -3  -1  -1 67101.3 424.738   5
  -3  -1  -2 7053.50 134.996   2
  -3  -1  -2 6651.34 137.817   5
  -3  -1  -2 6664.07 158.814   8
  -3  -1  -3 9229.40 153.212   2
  -3  -1  -3 9215.23 172.774   5
  -3  -1  -3 9178.26 193.149   8
  -3  -1  -3 9168.74 183.493  13
  -3  -1  -4 181400. 745.515   2
  -3  -1  -4 178707. 863.463   5
  -3  -1  -4 181789. 810.454   3
  -3  -1  -4 186408. 927.072   8
  -3  -1  -4 185612. 924.654  13
  -3  -1  -5 26400.7 305.184   3
  -3  -1  -5 25880.6 326.384   5
  -3  -1  -5 25773.4 336.014   8
  -3  -1  -5 25648.2 336.907  13
  -3  -1  -6 291.490 60.3728   5
  -3  -1  -6 257.931 54.0133   8
  -3  -1  -6 351.934 75.0112  13
  -3  -1  -6 225.194 47.0002   3
  -3  -1  -7 21250.2 329.378   5
  -3  -1  -7 21020.3 336.452  13
  -3  -1  -7 21143.9 303.475   3
  -3  -1  -8 929.204 86.7259   3
  -3  -1  -8 1033.68 100.220   5
  -3  -1  -8 1056.49 103.988  13
  -3  -1  -9 1111.92 88.0539   3
  -3  -1  -9 1142.83 95.9448   5
  -3  -1  -9 1320.83 105.998  13
  -3  -1 -10 1653.18 101.023   5
  -3  -1 -10 1464.58 110.208  13
  -3  -1 -11 1764.75 90.5347   5
  -3  -1 -11 1665.85 97.8129  13
  -3  -1 -12 1138.91 67.0142  13
   3   2 -14 1488.83 76.2115  11
  -3  -2  14 1618.78 72.8027   7
   3   2 -13 76.9846 61.1159  11
  -3  -2  13 92.1996 50.9010  10
   3   2 -13 90.6600 29.7911   5
  -3  -2  13 113.164 49.7174   7
   3   2 -12 31.9548 71.1628  11
  -3  -2  12 4.41424 60.3351  10
   3   2 -12 16.8949 36.3148   5
  -3  -2  12 10.6656 63.5955   7
   3   2 -11 5176.28 193.115  11
   3   2 -11 5539.14 152.407   5
  -3  -2  11 5472.41 184.161  10
  -3  -2  11 5496.45 181.402   7
   3   2 -10 13043.8 307.145  11
   3   2 -10 12431.9 226.620   5
  -3  -2  10 12538.6 279.824  10
   3   2  -9 8829.26 190.368   5
   3   2  -9 8479.62 252.916  11
  -3  -2   9 8365.51 229.530  10
  -3  -2   9 8626.28 196.890   4
   3   2  -8 7773.88 173.301   5
   3   2  -8 7591.41 241.685  11
  -3  -2   8 7677.33 186.226   4
  -3  -2   8 7465.13 194.354  12
   3   2  -7 17601.1 245.718   5
   3   2  -7 17825.4 350.005  11
  -3  -2   7 16304.4 257.147   4
  -3  -2   7 16669.0 289.076  12
   3   2  -6 26881.9 403.842  11
   3   2  -6 26076.9 289.327   5
  -3  -2   6 25410.1 348.227  12
  -3  -2   6 26511.1 268.304   2
  -3  -2   6 25304.6 305.378   4
   3   2  -5 298.267 42.9759   5
   3   2  -5 428.206 80.6935  11
  -3  -2   5 590.751 75.1744  12
  -3  -2   5 309.907 40.9294   2
  -3  -2   5 531.887 53.7059   4
  -3  -2   5 448.956 44.8000   8
   3   2  -4 9266.79 213.893  11
  -3  -2   4 8727.13 154.842   2
  -3  -2   4 8190.47 164.393   4
  -3  -2   4 8201.80 152.496   8
  -3  -2   4 8245.02 151.922   7
  -3  -2   4 8865.31 192.699  12
  -3  -2   3 3587.00 103.171   2
  -3  -2   3 3587.28 104.288   8
  -3  -2   3 3877.56 129.788  12
  -3  -2   2 564.915 50.6254   2
  -3  -2   2 491.628 48.7809   4
  -3  -2   2 479.474 50.6063   8
  -3  -2   1 137207. 695.581  12
  -3  -2   1 134389. 654.617  13
  -3  -2   1 131857. 632.608   5
  -3  -2   1 131632. 637.352   4
  -3  -2   1 135794. 681.494   8
  -3  -2   0 45181.0 358.120   2
  -3  -2   0 42639.8 344.644   5
  -3  -2   0 44399.2 370.066  13
  -3  -2   0 47028.0 382.428  12
  -3  -2  -1 14003.6 201.063   2
  -3  -2  -1 14295.6 207.684   5
  -3  -2  -1 15215.7 234.141   8
  -3  -2  -1 14576.1 216.841  13
  -3  -2  -1 15771.5 217.527  12
  -3  -2  -2 118.091 38.7785  12
  -3  -2  -2 180.648 35.7017   2
  -3  -2  -2 183.508 40.4418   5
  -3  -2  -2 154.767 45.0421   8
  -3  -2  -2 143.118 46.6456  13
  -3  -2  -3 10029.6 168.420  12
  -3  -2  -3 10255.6 168.868   2
  -3  -2  -3 9931.38 191.007   5
  -3  -2  -3 10159.6 202.465   8
  -3  -2  -3 10261.8 202.800  13
  -3  -2  -4 1222.17 80.3982   5
  -3  -2  -4 1082.72 55.9328   2
  -3  -2  -4 1303.96 84.5268   8
  -3  -2  -4 1362.91 92.2504  13
  -3  -2  -4 1035.72 63.7537   3
  -3  -2  -5 686.735 70.6434   5
  -3  -2  -5 718.607 67.0458   8
  -3  -2  -5 576.601 58.2079   3
  -3  -2  -6 7970.67 202.969   5
  -3  -2  -6 8175.28 175.583   8
  -3  -2  -6 8069.18 181.241   3
  -3  -2  -7 52048.0 516.228   5
  -3  -2  -7 50457.1 463.530   3
  -3  -2  -8 10101.0 229.142   5
  -3  -2  -8 10068.2 207.508   3
  -3  -2 -11 46.8127 23.4641   6
  -3  -2 -11 381.761 47.0975   5
  -3  -3  15 1789.60 56.3208   7
   3   3 -14 681.723 61.1435  11
   3   3 -14 624.852 38.9425   5
  -3  -3  14 643.587 55.2286  10
  -3  -3  14 739.928 59.6027   7
  -3  -3  13 61.7679 54.0236   7
   3   3 -13 38.7624 57.1142  11
  -3  -3  13 58.1438 56.8125  10
   3   3 -13 78.6689 36.9416   5
   3   3 -12 808.993 93.8620  11
   3   3 -12 589.140 63.5160   5
  -3  -3  12 730.869 91.7249  10
  -3  -3  12 723.500 86.8114   7
   3   3 -11 2226.48 107.531   5
   3   3 -11 1914.94 123.222  11
  -3  -3  11 2084.96 129.420  10
  -3  -3  11 1944.85 120.802   7
   3   3 -10 27109.5 342.678   5
   3   3 -10 26181.6 416.673  11
  -3  -3  10 26956.3 399.134  10
  -3  -3  10 27273.5 353.454   4
   3   3  -9 4706.35 144.184   5
   3   3  -9 4513.47 186.742  11
  -3  -3   9 4515.43 176.274  10
  -3  -3   9 4741.72 156.556   4
   3   3  -8 9641.95 196.984   5
  -3  -3   8 8702.18 203.716  12
   3   3  -8 9264.08 253.251  11
  -3  -3   8 8894.73 231.067  10
  -3  -3   8 9747.34 215.370   4
  -3  -3   8 9161.87 206.748   7
   3   3  -7 7495.68 169.844   5
   3   3  -7 7340.08 228.858  11
  -3  -3   7 7643.11 184.158   4
  -3  -3   7 7612.07 180.372   7
  -3  -3   7 7124.93 189.788  12
   3   3  -6 6523.66 200.869  11
   3   3  -6 6706.41 153.777   5
  -3  -3   6 6152.88 174.522  12
  -3  -3   6 6173.63 175.455  10
  -3  -3   6 7041.68 148.883   2
  -3  -3   6 6531.35 164.661   4
  -3  -3   6 6321.51 145.223   8
  -3  -3   6 6174.90 154.669   7
  -3  -3   5 27684.8 346.897  12
  -3  -3   5 26618.3 330.741  10
  -3  -3   5 27089.8 327.409   4
  -3  -3   5 27344.4 293.451   8
  -3  -3   5 27236.4 298.614   7
   3   3  -5 27427.6 292.184   5
  -3  -3   4 45200.3 407.784  10
  -3  -3   4 45208.9 374.979   8
  -3  -3   4 45843.0 368.418   7
  -3  -3   4 46124.1 428.429  12
  -3  -3   3 111901. 617.447  10
  -3  -3   3 112593. 606.139   2
  -3  -3   3 110561. 639.474   4
  -3  -3   3 109607. 618.069   8
  -3  -3   3 111368. 569.098   7
  -3  -3   3 113118. 678.623  12
  -3  -3   2 256.571 38.6684   6
  -3  -3   2 297.106 43.4717   2
  -3  -3   2 272.905 43.7211   4
  -3  -3   2 267.451 44.7145   8
  -3  -3   2 262.306 44.6252  13
  -3  -3   1 6420.88 155.721  12
  -3  -3   1 6138.33 138.663   5
  -3  -3   1 6126.86 139.358   4
  -3  -3   1 6018.73 137.656  13
  -3  -3   0 27423.2 292.701   2
  -3  -3   0 27332.0 294.991   5
  -3  -3   0 28421.9 294.665   4
  -3  -3   0 28364.0 313.558   8
  -3  -3   0 28680.1 305.498  13
  -3  -3   0 29582.8 320.893  12
  -3  -3  -1 35031.9 322.868   2
  -3  -3  -1 34344.5 347.951  13
  -3  -3  -1 34137.2 346.207   5
  -3  -3  -1 35365.4 356.798   8
  -3  -3  -1 35638.5 348.834  12
  -3  -3  -2 21904.3 251.624   2
  -3  -3  -2 22689.2 290.253   8
  -3  -3  -2 21826.2 289.473  13
  -3  -3  -2 21972.4 270.211  12
  -3  -3  -3 14741.5 245.129   5
  -3  -3  -3 14615.2 201.541   2
  -3  -3  -3 15080.0 241.196   8
  -3  -3  -3 14485.1 248.098  13
  -3  -3  -3 14512.9 217.517  12
  -3  -3  -4 7261.48 181.298   5
  -3  -3  -4 6996.98 165.477   8
  -3  -3  -4 7320.45 191.364  13
  -3  -3  -5 18719.8 255.008   3
  -3  -3  -5 18996.9 257.379   8
  -3  -3  -5 19597.4 319.121  13
  -3  -3  -6 32532.3 420.282  13
  -3  -3  -6 31201.6 343.985   3
  -3  -3  -7 14869.1 235.018   9
  -3  -3  -7 15321.1 288.974  13
  -3  -3  -8 5991.93 184.914  13
  -3  -3  -9 1056.43 76.1158   5
  -3  -3  -9 1066.44 87.1719  13
  -3  -3  -9 1101.93 71.6299   6
  -3  -3 -10-7.24058 25.2369   6
  -3  -3 -10 1.12249 34.6378   5
  -3  -3 -10-15.3005 44.8567  13
  -3  -3 -11 806.719 39.0819   5
  -3  -3 -11 644.907 41.6953  13
   3   4 -15 20.6566 25.1368  11
   3   4 -14 467.713 54.8954  11
   3   4 -14 571.130 44.6041   5
  -3  -4  14 534.497 55.4451  10
  -3  -4  14 587.370 57.4501   7
   3   4 -13 377.309 67.2122  11
   3   4 -13 519.909 54.8091   5
  -3  -4  13 443.402 72.0268  10
  -3  -4  13 548.387 68.9942   7
   3   4 -12 97623.4 633.178   5
   3   4 -12 94569.7 674.961  11
  -3  -4  12 95798.7 698.959  10
  -3  -4  12 96436.1 683.054   7
   3   4 -11 2970.55 121.907   5
   3   4 -11 2930.27 140.567  11
  -3  -4  11 2953.29 150.354  10
  -3  -4  11 2725.39 135.609   7
   3   4 -10 2087.15 107.539   5
   3   4 -10 2106.48 126.286  11
  -3  -4  10 2164.42 134.244  10
  -3  -4  10 2209.17 116.969   4
  -3  -4   9 32.5870 57.5876   7
   3   4  -9 39.7051 67.7867  11
  -3  -4   9 15.5285 51.9777   4
  -3  -4   9 50.9333 74.5486  10
   3   4  -9 5.32451 45.2793   5
   3   4  -8 2183.18 105.018   5
   3   4  -8 2129.09 124.893  11
  -3  -4   8 2352.07 118.348   4
  -3  -4   8 2182.25 110.322   7
  -3  -4   8 2128.95 115.043  12
   3   4  -7 1700.66 93.4371   5
  -3  -4   7 2062.70 118.090  10
  -3  -4   7 1706.01 102.020   4
  -3  -4   7 1776.04 98.0397   7
  -3  -4   7 1764.43 110.260  12
   3   4  -6 2497.84 101.472   5
  -3  -4   6 2328.94 117.228  10
  -3  -4   6 2481.24 95.5877   2
  -3  -4   6 2256.89 118.269  12
  -3  -4   6 2266.18 99.9409   7
  -3  -4   5 704.338 72.5168  10
  -3  -4   5 695.636 56.0282   2
  -3  -4   5 704.056 71.1878   4
  -3  -4   5 721.901 63.1039   8
  -3  -4   5 771.273 83.1488  12
  -3  -4   5 737.492 63.1226   7
  -3  -4   4 219.980 66.1940  12
  -3  -4   4 223.912 51.5949  10
  -3  -4   4 224.827 45.7391   2
  -3  -4   4 238.942 48.8758   8
  -3  -4   4 226.782 44.6301   7
  -3  -4   3 6789.62 149.029  10
  -3  -4   3 6775.71 151.263   2
  -3  -4   3 7050.02 171.357   4
  -3  -4   3 7047.08 157.003   8
  -3  -4   3 7089.74 148.537   7
  -3  -4   3 7104.50 179.914  12
  -3  -4   3 6790.65 143.687   6
  -3  -4   2 50.6425 34.7197   6
  -3  -4   2 67.5598 41.0277   4
  -3  -4   1 638.874 57.1633   6
  -3  -4   1 593.065 59.8907   5
  -3  -4   1 581.945 55.3120   2
  -3  -4   1 661.384 59.3607   4
  -3  -4   1 693.613 62.6327   8
  -3  -4   1 735.674 61.3225  13
  -3  -4   1 730.457 76.6939  12
  -3  -4   0 273210. 1126.89   5
  -3  -4   0 275556. 1085.06   2
  -3  -4   0 272560. 1085.21   4
  -3  -4   0 276634. 1118.51   8
  -3  -4   0 275539. 1090.75  13
  -3  -4   0 270971. 1136.72   6
  -3  -4  -1 673.726 63.9957   5
  -3  -4  -1 843.075 58.4206   2
  -3  -4  -1 663.573 62.3590   8
  -3  -4  -1 557.763 61.8283  13
  -3  -4  -1 648.307 67.8567  12
  -3  -4  -2 8513.08 190.418   5
  -3  -4  -2 8861.33 166.042   2
  -3  -4  -2 8971.67 186.461   8
  -3  -4  -2 8820.71 193.346  13
  -3  -4  -2 8901.76 188.421  12
  -3  -4  -3 1371.16 79.9493  12
  -3  -4  -3 1419.91 79.2605   8
  -3  -4  -3 1331.47 90.1270  13
  -3  -4  -4 16059.0 231.747   8
  -3  -4  -4 16348.7 283.228  13
  -3  -4  -4 16514.4 238.073  12
  -3  -4  -5 103355. 733.470  13
  -3  -4  -6 33024.7 405.358   5
  -3  -4  -6 33487.2 367.239   9
  -3  -4  -6 33706.9 408.639  13
  -3  -4  -7 13125.2 204.193   9
  -3  -4  -7 13687.7 251.383  13
  -3  -4  -7 13919.0 245.517   6
  -3  -4  -8 5742.43 150.614   5
  -3  -4  -8 5358.47 149.001  13
  -3  -4  -8 5494.97 141.819   6
  -3  -4  -9 1500.19 70.1359   5
  -3  -4  -9 1310.09 72.4487  13
  -3  -4  -9 1369.70 60.5544   6
   3   5 -14 1305.90 62.0220   5
  -3  -5  14 1437.99 77.7056  10
  -3  -5  14 1525.37 74.4566   7
   3   5 -13 2426.17 95.4501   5
   3   5 -13 2041.27 95.7365  11
  -3  -5  13 2334.60 109.804  10
  -3  -5  13 2325.24 102.102   7
   3   5 -12 6329.26 162.036   5
  -3  -5  12 5916.94 185.020  10
  -3  -5  12 6349.72 177.650   7
  -3  -5  11 91.4212 55.5177   4
   3   5 -11 86.0361 61.4442  11
  -3  -5  11 168.765 83.0715  10
   3   5 -11 60.7117 53.2138   5
   3   5 -10 792.920 78.5655   5
   3   5 -10 617.315 74.3801  11
  -3  -5  10 698.809 100.955  10
  -3  -5  10 818.172 82.8312   4
   3   5  -9 1246.46 89.2466   5
  -3  -5   9 1286.47 101.039   4
  -3  -5   9 1242.56 100.957   7
  -3  -5   9 1164.09 92.4463  12
  -3  -5   8 1381.84 107.052  10
  -3  -5   8 1255.68 101.586   4
  -3  -5   8 1288.49 93.9790   7
  -3  -5   8 1271.31 97.3073  12
  -3  -5   7 135.761 68.8016  12
  -3  -5   7 95.1326 62.6152  10
  -3  -5   7 109.128 53.9202   7
  -3  -5   7 126.626 62.6464   4
  -3  -5   6 16302.8 277.258  10
  -3  -5   6 15996.2 289.160   4
  -3  -5   6 16714.2 289.192  12
  -3  -5   6 15731.2 257.130   7
  -3  -5   5 2605.67 114.827  10
  -3  -5   5 2561.51 109.631   8
  -3  -5   5 2462.45 102.580   7
  -3  -5   5 2563.15 126.331  12
  -3  -5   4 7633.88 173.142  10
  -3  -5   4 8071.92 176.303   2
  -3  -5   4 8303.85 205.507  12
  -3  -5   4 7811.79 194.404   4
  -3  -5   4 7941.15 180.678   8
  -3  -5   4 7974.46 173.920   7
  -3  -5   4 7830.57 164.234   6
  -3  -5   3 3029.67 109.012   6
  -3  -5   3 3049.16 122.437   4
  -3  -5   3 3055.38 107.463   7
  -3  -5   3 2946.35 129.119  12
  -3  -5   2 12340.8 214.622   2
  -3  -5   2 11778.6 227.440   4
  -3  -5   2 12706.1 222.126   8
  -3  -5   2 12292.6 200.352   7
  -3  -5   2 12232.9 216.352   6
  -3  -5   1 30693.6 327.574  13
  -3  -5   1 31348.1 375.422  12
  -3  -5   1 30940.5 339.812   2
  -3  -5   1 30098.1 348.999   4
  -3  -5   1 31292.7 347.999   8
  -3  -5   1 31262.1 354.298   6
  -3  -5   0 334406. 1270.76   8
  -3  -5   0 327442. 1233.32  13
  -3  -5   0 323829. 1337.99   6
  -3  -5   0 334006. 1321.29  12
  -3  -5  -1 19337.7 274.925   8
  -3  -5  -1 20185.4 304.760   6
  -3  -5  -1 19813.2 294.861  12
  -3  -5  -2 6130.30 152.360   8
  -3  -5  -2 6003.12 163.767  13
  -3  -5  -2 6211.34 178.679   6
  -3  -5  -2 6030.93 164.691  12
  -3  -5  -3 995.249 82.8335   5
  -3  -5  -3 897.780 61.5805   8
  -3  -5  -3 1000.77 82.0367  13
  -3  -5  -3 843.286 85.8798   6
  -3  -5  -3 1070.80 79.8002  12
  -3  -5  -4 16043.5 274.454   5
  -3  -5  -4 16141.4 275.094   9
  -3  -5  -4 16354.2 274.113  13
  -3  -5  -4 15892.2 239.531  12
  -3  -5  -5 1721.97 102.681   5
  -3  -5  -5 2083.37 103.137   9
  -3  -5  -5 1976.07 106.451  13
  -3  -5  -5 1862.80 109.872   6
  -3  -5  -6 1452.41 90.2907   5
  -3  -5  -6 1372.58 77.8455   9
  -3  -5  -6 1377.00 89.4646   6
  -3  -5  -6 1425.63 90.3121  13
  -3  -5  -7 653.213 63.0936   5
  -3  -5  -7 700.144 66.3363  13
  -3  -5  -7 662.622 60.1745   6
  -3  -5  -8 85.9541 30.1519   6
  -3  -5  -8 128.970 35.6979   5
  -3  -5  -8 76.0866 33.8015  13
   3   6 -14 12431.6 170.360   5
  -3  -6  14 12631.3 187.682  10
  -3  -6  13 58.1125 51.1154   7
  -3  -6  13 74.2094 62.5291  10
   3   6 -13 64.3593 43.9529   5
   3   6 -12 3976.33 132.479   5
  -3  -6  12 4013.57 150.450  10
  -3  -6  12 4354.75 134.855   4
  -3  -6  12 3941.30 139.705   7
  -3  -6  11 1444.26 112.852  10
  -3  -6  11 1508.54 97.3916   4
  -3  -6  10 857.009 87.3356   4
  -3  -6  10 577.808 84.0046   7
  -3  -6   9 75.5183 58.5312  12
  -3  -6   9 68.0359 61.7487   7
  -3  -6   9 123.454 79.4382  10
  -3  -6   9 72.7040 61.8149   4
  -3  -6   8 387.153 83.0934  10
   3   6  -8 321.251 67.9822   5
  -3  -6   8 410.046 80.7155   4
  -3  -6   8 292.817 66.7201   7
  -3  -6   8 272.747 68.9669  12
   3   6  -7 29360.7 372.350   5
  -3  -6   7 29842.2 395.898  10
  -3  -6   7 28624.9 411.105   4
  -3  -6   7 29537.3 373.047   7
  -3  -6   7 28510.7 380.880  12
  -3  -6   6 33746.5 345.132   6
  -3  -6   6 34084.2 403.401  10
  -3  -6   6 33265.4 439.444   4
  -3  -6   6 34905.0 399.327   7
  -3  -6   6 35351.2 417.153  12
   3   6  -6 34377.8 392.536   5
  -3  -6   5 25342.7 357.002  12
  -3  -6   5 24493.5 323.104  10
  -3  -6   5 23111.7 360.742   4
  -3  -6   5 25232.4 327.491   7
  -3  -6   5 23924.6 295.537   6
  -3  -6   4 874.373 71.0816  10
  -3  -6   4 927.099 73.7103   9
  -3  -6   4 936.681 86.4029   4
  -3  -6   4 915.582 74.4460   7
  -3  -6   4 1019.15 97.2041  12
  -3  -6   4 968.475 71.6184   6
  -3  -6   3 256.494 76.6152  12
  -3  -6   3 273.878 56.8807   9
  -3  -6   3 260.211 55.9673   4
  -3  -6   3 308.890 59.2036   8
  -3  -6   3 253.169 50.4476   7
  -3  -6   3 227.612 53.7566   6
  -3  -6   2 528532. 1831.09   9
  -3  -6   2 530835. 1786.67   8
  -3  -6   2 531225. 1699.80   7
  -3  -6   2 534223. 1796.79   6
  -3  -6   1 7972.92 201.049   9
  -3  -6   1 8351.74 187.817   8
  -3  -6   1 8130.54 193.846   4
  -3  -6   1 7817.91 202.095  12
  -3  -6   1 8354.20 196.875   6
  -3  -6   0 1196.71 100.613   9
  -3  -6   0 1084.72 81.7421   8
  -3  -6   0 869.747 67.1795  13
  -3  -6   0 1089.98 98.2894  12
  -3  -6   0 1141.88 92.1310   6
  -3  -6  -1 4898.17 169.690   9
  -3  -6  -1 5028.04 156.682   5
  -3  -6  -1 5229.38 143.723   8
  -3  -6  -1 5076.71 140.168  13
  -3  -6  -1 5204.70 165.628   6
  -3  -6  -1 5114.02 158.843  12
  -3  -6  -2 1661.14 101.881   5
  -3  -6  -2 1670.01 89.1871  13
  -3  -6  -2 1692.24 106.621   6
  -3  -6  -2 1748.06 101.301  12
  -3  -6  -3 2183.02 117.698   9
  -3  -6  -3 2125.87 109.553   5
  -3  -6  -3 2172.61 100.101  13
  -3  -6  -3 2264.49 104.741  12
  -3  -6  -4 722.889 72.5203   9
  -3  -6  -4 821.220 76.4663   5
  -3  -6  -4 754.928 67.0742  13
  -3  -6  -4 755.569 78.2041   6
  -3  -6  -5 488.705 59.0355   9
  -3  -6  -5 503.796 61.8273   5
  -3  -6  -5 500.822 65.5589   6
  -3  -6  -5 531.260 54.6658  13
  -3  -6  -6 907.811 62.9633   5
  -3  -6  -6 838.942 55.6374   9
  -3  -6  -6 930.685 64.3804   6
  -3  -6  -7 623.337 42.1551   6
  -3  -7  14 25.0319 37.2126  10
  -3  -7  14 21.7468 32.0988   7
   3   7 -14 13.8205 26.5675   5
  -3  -7  13 88.1593 47.9225   7
  -3  -7  13 81.3986 55.5275  10
  -3  -7  12 885.536 87.1783  10
  -3  -7  12 910.575 69.4047   4
   3   7 -11 739.586 75.0030   5
  -3  -7  11 591.154 73.7695   4
  -3  -7  10 542.759 86.3409  10
  -3  -7  10 680.818 81.6712   4
  -3  -7  10 558.581 78.8632   7
   3   7 -10 607.502 81.7612   5
   3   7  -9 7945.59 199.419   5
  -3  -7   9 7522.11 210.128  10
  -3  -7   9 8201.43 233.064   4
  -3  -7   9 8023.70 209.051   7
   3   7  -8 7261.56 191.233   5
  -3  -7   8 6935.33 200.627  10
  -3  -7   8 7250.85 197.161   7
  -3  -7   8 6893.66 184.969  12
  -3  -7   7 146377. 762.642   6
   3   7  -7 147490. 877.410   5
  -3  -7   7 146095. 878.622  10
  -3  -7   7 145846. 882.889   7
  -3  -7   7 146677. 873.695  12
  -3  -7   6 3644.55 122.940   6
   3   7  -6 3749.88 138.962   5
  -3  -7   6 3785.21 139.795  10
  -3  -7   6 3540.54 139.362   7
  -3  -7   6 3691.86 149.191  12
  -3  -7   5 603.159 67.5548  10
  -3  -7   5 634.358 64.0319   9
  -3  -7   5 773.003 93.6607   4
  -3  -7   5 616.299 71.5587   7
   3   7  -5 638.002 73.0469   5
  -3  -7   5 691.546 91.3498  12
  -3  -7   5 634.157 62.4800   6
  -3  -7   4 4968.92 152.572   9
  -3  -7   4 5425.51 186.523   4
  -3  -7   4 5214.49 157.823   7
  -3  -7   4 5023.11 175.612  12
  -3  -7   4 5441.12 155.996   6
  -3  -7   3 9934.11 220.169   9
  -3  -7   3 9710.29 232.624   4
  -3  -7   3 10228.1 209.747   7
  -3  -7   3 10504.1 239.816  12
  -3  -7   3 10144.4 215.663   6
  -3  -7   2 60694.2 550.398   4
  -3  -7   2 61659.2 498.617   7
  -3  -7   1 7551.53 207.184   9
  -3  -7   1 8034.59 184.672   4
  -3  -7   1 7656.33 205.004  12
  -3  -7   1 7830.37 200.540   6
  -3  -7   0 13075.8 265.254   9
  -3  -7   0 13792.4 260.776  12
  -3  -7   0 13453.4 267.057   6
  -3  -7  -1 10774.1 241.286   9
  -3  -7  -1 11363.1 239.430   6
  -3  -7  -1 11493.7 231.153  12
  -3  -7  -2 3645.75 131.008  12
  -3  -7  -3 124.547 64.1818   6
  -3  -7  -3 111.045 49.5708  12
  -3  -7  -3 95.0175 56.2267   9
  -3  -7  -4 1433.07 81.8527   9
  -3  -7  -4 1437.27 84.2704   6
  -3  -7  -5 89.2219 37.1508   6
  -3  -7  -5 73.6385 34.6840   9
  -3  -7  -6 67.2500 22.3121   6
   3   8 -14 10.8353 20.5136   5
  -3  -8  14 19.8257 24.0105   7
  -3  -8  13 4.37180 42.7473  10
   3   8 -13 23.5677 32.0219   5
  -3  -8  13 25.5320 35.5220   7
   3   8 -12 24.5724 39.0366   5
  -3  -8  12 7.63299 35.3280   4
  -3  -8  11 140.555 66.0786  10
   3   8 -11 149.483 48.6715   5
  -3  -8  11 154.623 55.8433   4
   3   8 -10 3098.55 122.685   5
  -3  -8  10 3036.33 131.107  10
  -3  -8  10 3425.89 143.560   4
  -3  -8  10 3025.76 127.132   7
   3   8  -9 81507.6 611.470   5
  -3  -8   9 84611.1 638.227  10
  -3  -8   9 87246.1 704.225   4
  -3  -8   9 82520.5 627.275   7
  -3  -8   9 78180.2 555.099  12
   3   8  -8 38132.6 412.545   5
  -3  -8   8 38256.1 422.784  10
  -3  -8   8 38900.6 487.905   4
  -3  -8   8 38748.6 426.598   7
  -3  -8   8 38246.2 403.872  12
  -3  -8   7 4158.14 127.819   6
   3   8  -7 3890.24 144.446   5
  -3  -8   7 4010.68 142.656  10
  -3  -8   7 3897.61 147.358   7
  -3  -8   7 3932.14 150.102  12
  -3  -8   6 646.440 63.6960   6
   3   8  -6 689.155 77.0774   5
  -3  -8   6 580.171 66.1913  10
  -3  -8   6 636.028 91.1335   4
  -3  -8   6 654.115 72.4318   7
  -3  -8   6 588.745 84.1413  12
  -3  -8   5 126.103 79.9711  12
  -3  -8   5 76.6153 49.6338   6
  -3  -8   5 53.9519 52.1655   7
   3   8  -5 64.7714 51.5695   5
  -3  -8   5 94.9831 47.2667   9
  -3  -8   5 94.0111 60.8507   4
   3   8  -4 3225.49 128.756   5
  -3  -8   4 3552.51 133.011   9
  -3  -8   4 3431.65 147.047   4
  -3  -8   4 3479.24 130.423   7
  -3  -8   4 3798.71 154.090  12
  -3  -8   4 3430.59 127.020   6
  -3  -8   3 5096.07 160.447   9
  -3  -8   3 5424.20 166.996   4
  -3  -8   3 5031.03 147.670   7
  -3  -8   3 5097.87 175.903  12
  -3  -8   3 4954.58 156.041   6
  -3  -8   2 6416.58 176.784   9
  -3  -8   2 6309.27 163.723   4
  -3  -8   2 6312.19 174.479   6
  -3  -8   1 7358.35 192.605   9
  -3  -8   1 7499.90 199.602  12
  -3  -8   1 7505.33 192.871   6
  -3  -8   0 1437.44 100.083   9
  -3  -8   0 1576.06 101.793  12
  -3  -8   0 1372.51 93.6207   6
  -3  -8  -1 5491.37 161.836   9
  -3  -8  -1 5621.90 157.828  12
  -3  -8  -2 6425.21 160.194   9
  -3  -8  -2 7245.69 159.267  12
  -3  -8  -3 6270.74 141.143   9
  -3  -8  -3 6637.54 144.092   6
  -3  -8  -3 6710.00 132.140  12
  -3  -8  -4 685.623 46.7476   9
  -3  -8  -4 703.781 46.9026   6
   3   9 -13 1152.25 49.4531   5
   3   9 -12 59.0366 32.2503   5
  -3  -9  12 60.7098 29.1836   4
   3   9 -11 2358.46 90.3810   5
  -3  -9  11 2579.73 99.2142   4
  -3  -9  11 2458.26 96.5681   7
   3   9 -10 712.703 63.3455   5
  -3  -9  10 799.994 74.7338   4
  -3  -9  10 710.911 70.4333   7
   3   9  -9 34757.8 356.388   5
  -3  -9   9 33429.6 370.234   7
   3   9  -8 604.198 67.1647   5
  -3  -9   8 766.024 89.6151   4
  -3  -9   8 588.156 71.5666   7
  -3  -9   8 582.291 68.9321  12
  -3  -9   7 1332.58 75.2638   6
   3   9  -7 1227.79 82.6222   5
  -3  -9   7 1317.20 87.8469   7
  -3  -9   7 1344.15 92.4376  12
  -3  -9   6 21007.5 276.992   6
   3   9  -6 21619.1 297.945   5
  -3  -9   6 21554.1 334.897   4
  -3  -9   6 21160.1 297.144   7
  -3  -9   6 21618.4 309.593  12
  -3  -9   5 956.774 76.1185   6
   3   9  -5 992.568 82.1648   5
  -3  -9   5 1074.47 73.1889   9
  -3  -9   5 941.065 84.3820   4
  -3  -9   5 956.321 75.2657   7
  -3  -9   5 1042.14 91.7031  12
   3   9  -4 14523.9 243.292   5
  -3  -9   4 14373.3 237.487   9
  -3  -9   4 15390.0 257.455   4
  -3  -9   4 14926.3 237.833   7
  -3  -9   4 15454.8 272.458  12
  -3  -9   4 14118.5 237.188   6
  -3  -9   3 4017.11 138.854   9
   3   9  -3 4054.35 127.154   5
  -3  -9   3 4548.61 131.540   4
  -3  -9   3 4365.31 125.423   7
  -3  -9   3 4287.15 150.202  12
  -3  -9   3 4124.84 134.440   6
   3   9  -2 18554.3 255.415   5
  -3  -9   2 18731.6 271.210   6
  -3  -9   1 1717.64 97.6778  12
  -3  -9   1 1903.98 98.1162   9
  -3  -9   1 1599.32 88.5402   6
  -3  -9   0 87.1441 61.5590  12
  -3  -9   0 47.5662 42.7892   6
  -3  -9   0 53.5321 49.6338   9
  -3  -9  -1 1133.57 70.8278  12
  -3  -9  -2 3185.43 92.6765   9
  -3  -9  -2 3011.74 87.1747   6
  -3  -9  -3 3868.98 76.3711   6
  -3  -9  -3 4042.69 81.1251   9
  -3 -10  12 324.366 34.5137   7
   3  10 -11 427.736 38.5171   5
  -3 -10  11 508.574 42.3693   4
  -3 -10  11 457.173 43.6798   7
   3  10 -10 582.890 48.8285   5
  -3 -10  10 731.143 58.0656   4
  -3 -10  10 630.860 54.2837   7
   3  10  -9 4665.64 114.400   5
  -3 -10   9 4840.99 126.052   7
   3  10  -8 4124.52 112.982   5
  -3 -10   8 4244.14 120.862   7
  -3 -10   8 3984.19 111.781  12
   3  10  -7 2406.22 92.6060   5
  -3 -10   7 2732.47 109.697   4
  -3 -10   7 2490.31 96.5308   7
  -3 -10   7 2484.92 100.919  12
  -3 -10   6 9864.31 171.811   6
   3  10  -6 9909.03 175.331   5
  -3 -10   6 10414.6 194.682   4
  -3 -10   6 9804.31 175.921   7
  -3 -10   6 10063.3 189.830  12
  -3 -10   5 7694.32 154.271   6
   3  10  -5 7478.22 150.439   5
  -3 -10   5 7718.40 147.743   9
  -3 -10   5 7971.60 159.815   4
  -3 -10   5 7783.19 153.541   7
  -3 -10   5 7443.15 169.679  12
  -3 -10   4 14213.3 211.194   6
   3  10  -4 14161.7 202.811   5
  -3 -10   4 13948.6 203.368   9
  -3 -10   4 14561.2 190.190   4
  -3 -10   4 14021.5 190.128   7
  -3 -10   4 14216.6 227.090  12
  -3 -10   3 13440.9 203.711   6
   3  10  -3 13206.4 188.091   5
  -3 -10   3 13456.8 200.534   9
  -3 -10   3 13715.3 219.961  12
  -3 -10   2 7468.51 147.467   6
  -3 -10   2 7378.42 146.214   9
  -3 -10   1 3352.84 96.6463   6
  -3 -10   1 3427.04 99.4490   9
  -3 -10   1 3589.51 105.307  12
  -3 -10   0 484.728 44.5110   9
  -3 -10   0 486.265 47.9385  12
  -3 -10  -1 69.3358 22.0778   6
  -3 -11  10 4945.36 87.6099   4
  -3 -11   8 20153.2 200.123   4
  -3 -11   8 16382.6 173.127   7
  -3 -11   7 97.2659 32.5121  12
  -3 -11   7 103.718 26.6551   7
  -3 -11   7 107.273 27.6393   4
  -3 -11   6 282.356 30.4411   4
  -3 -11   6 272.216 42.2136  12
  -3 -11   5 8343.23 138.852  12
  -3 -11   4 14192.7 166.487   6
  -3 -11   4 14615.7 181.077  12
  -3 -11   3 38308.6 266.946   6
  -3 -11   3 39029.7 286.970  12
  -3 -11   2 8255.61 110.783   6
   4 -12   3-1.02850 21.3737   4
   4 -12   4 5366.50 103.001   4
   4 -12   5 1596.57 60.6539   4
   4 -12   6 1418.61 55.8126   4
  -4  11   1 6194.35 124.142  12
  -4  11   0 11249.4 184.264  12
   4 -11   1 906.289 52.8572   4
  -4  11  -2 516.442 60.2551  12
   4 -11   2 790.286 57.4419   4
   4 -11   3 76.7140 41.5840   4
   4 -11   4 10425.9 180.355   4
   4 -11   5 133.758 42.5181   4
   4 -11   6 440.181 48.9765   4
   4 -11   7 167.343 36.4502   4
   4 -11   8 37.4443 27.3497   4
  -4  11  -9-6.96238 36.8481   8
  -4  11 -10 309.829 42.4349   8
   4 -10  -2 305.001 28.6843   3
   4 -10  -1 20839.0 212.563   3
   4 -10   0 12239.1 181.069   3
   4 -10   0 13022.1 194.040   4
   4 -10   1 2787.18 94.7534   3
   4 -10   1 3111.49 108.083   4
   4 -10   2 3174.87 103.343   3
   4 -10   3 1031.50 66.4898   3
   4 -10   3 1098.40 77.0512   4
   4 -10   4 86.9407 51.9202   4
   4 -10   4 16.9082 33.1671   3
   4 -10   5 937.270 78.4489  11
   4 -10   5 1027.48 61.9311   3
   4 -10   5 1157.90 76.1828   4
   4 -10   6 183.753 48.1970   4
   4 -10   6 159.890 59.7010  11
   4 -10   6 138.960 31.5220   3
   4 -10   7 1107.88 87.7540  11
   4 -10   7 1318.87 73.9174   4
  -4  10  -7 1173.48 89.3423   8
   4 -10   8 4624.45 145.914  11
   4 -10   8 4559.59 112.505   4
  -4  10  -8 4451.53 147.944   8
   4 -10   9 7269.81 171.516  11
  -4  10  -9 6802.97 175.480   8
   4 -10  10 9159.38 177.838  11
  -4  10 -10 8809.28 185.815   8
   4 -10  11 22255.9 245.254  11
  -4  10 -11 21884.6 264.422   8
  -4  10 -12 5857.40 120.659   8
  -4   9   5 56.2920 42.7202  12
   4  -9  -4 668.348 45.7565   3
  -4   9   4 516.986 79.9566  12
   4  -9  -3 16490.1 210.384   3
   4  -9  -3 16740.2 220.305   7
   4  -9  -2 36649.6 342.264   3
   4  -9  -2 35022.4 341.576   7
   4  -9  -1 487.953 59.9280   7
   4  -9  -1 398.415 57.6585   3
   4  -9  -1 459.409 54.8836   4
   4  -9   0 21608.0 289.482   3
   4  -9   0 21787.3 289.364   4
   4  -9   1 2.91910 32.8480  11
   4  -9   1 11811.1 218.615   3
   4  -9   2 11866.3 215.005   3
   4  -9   2 12569.0 232.807   4
   4  -9   3 10927.2 208.104   3
   4  -9   3 10729.9 217.048   4
   4  -9   4 9523.58 229.266  11
   4  -9   4 9831.43 205.396   4
   4  -9   5 5718.29 185.763  11
   4  -9   5 6161.40 155.146   3
   4  -9   5 6132.47 158.329   4
   4  -9   6 5472.76 183.259  11
   4  -9   6 5715.29 148.702   3
  -4   9  -6 5137.43 171.307   8
   4  -9   6 5212.88 145.073   4
   4  -9   7 188.401 44.8430   4
   4  -9   7 217.235 46.5558   3
   4  -9   7 211.609 77.6322  11
  -4   9  -7 181.201 68.8889   8
   4  -9   8 787.939 92.1831  11
   4  -9   8 854.291 62.2087   3
  -4   9  -8 724.017 88.6497   8
   4  -9   9 63943.4 443.053   3
  -4   9  -9 68075.8 589.264   8
   4  -9  10 554.705 44.5865   3
  -4   9 -10 577.810 80.5002   8
   4  -9  10 619.841 78.2690  11
   4  -9  11 1938.45 96.6844  11
  -4   9 -11 1731.54 98.6216   8
   4  -9  12 22.0860 44.5467  11
  -4   9 -12-7.72052 42.5438   8
   4  -8  -6 6108.49 108.023   3
  -4   8   6 5303.91 136.452  12
   4  -8  -5 1339.98 69.6727   3
  -4   8   5 1430.44 108.413  12
   4  -8  -4 1840.22 86.4609   3
   4  -8  -4 1589.71 85.5207   7
   4  -8  -3 14859.4 242.319   3
   4  -8  -3 13298.9 229.726   7
   4  -8  -2-3.61115 43.2391   4
   4  -8  -2-13.7368 35.5539  11
   4  -8  -2 29.0770 49.1616   7
   4  -8  -2 2.58275 50.1049   3
   4  -8  -1 3775.05 132.576   7
   4  -8  -1 4109.00 143.637   3
   4  -8  -1 4050.94 133.768   4
   4  -8   0 3231.86 157.350  11
   4  -8   0 3564.35 133.994   3
   4  -8   0 3558.96 130.039   4
   4  -8   1 10872.2 262.521  11
   4  -8   1 11393.3 223.885   3
   4  -8   2 6344.30 201.326  11
   4  -8   2 6308.27 170.787   3
   4  -8   2 6479.03 171.710   4
   4  -8   3 3474.88 157.715  11
   4  -8   3 3759.06 132.077   3
   4  -8   3 3634.66 133.155   4
   4  -8   4 97.0869 49.8605   4
   4  -8   4 125.618 78.2183  11
   4  -8   4 136.964 49.0366   3
   4  -8   5 17653.9 324.276  11
   4  -8   5 18014.1 272.835   3
   4  -8   5 16905.2 260.394   4
  -4   8  -5 16645.7 307.165   8
   4  -8   6 452.495 88.4049  11
   4  -8   6 447.672 57.2418   3
  -4   8  -6 448.408 77.7862   8
   4  -8   6 427.242 55.5419   4
   4  -8   7 11418.7 257.499  11
   4  -8   7 11010.1 211.940   3
   4  -8   7 10777.9 197.218   4
  -4   8  -7 11331.3 259.459   8
   4  -8   8 2465.10 137.248  11
   4  -8   8 2266.77 103.526   3
  -4   8  -8 2335.00 133.917   8
   4  -8   9 142216. 897.267  11
  -4   8  -9 141603. 913.048   8
   4  -8  10 17797.3 241.472   3
  -4   8 -10 17654.8 306.829   8
   4  -8  11 1253.50 65.1621   3
  -4   8 -11 1280.16 94.8058   8
   4  -8  12 284.319 32.3620   3
  -4   8 -12 347.012 58.9221   8
   4  -8  13 495.080 49.0726  11
  -4   8 -13 468.798 46.6274   8
  -4   7   7 5202.09 138.542  12
  -4   7   6 384.681 85.4769  12
   4  -7  -4 98.6372 69.3273  11
   4  -7  -4 105.920 51.6891   7
   4  -7  -4 125.035 56.4076   3
   4  -7  -3 8.08456 48.4998   7
   4  -7  -3 69.1442 78.4515  11
   4  -7  -3 11.2196 56.0111   3
   4  -7  -2 8101.04 245.243  11
   4  -7  -2 8795.08 194.096   4
   4  -7  -2 8369.79 198.429   7
   4  -7  -1 4395.24 151.740   3
   4  -7  -1 4300.90 141.747   4
   4  -7   0 5145.43 202.601  11
   4  -7   0 6756.31 178.123   3
   4  -7   1 27764.6 352.100   3
   4  -7   1 28240.9 352.013   1
   4  -7   1 27073.8 345.449   4
   4  -7   2 25662.3 339.894   3
   4  -7   2 25945.9 331.719   1
   4  -7   3 173.473 57.6931   4
   4  -7   3 60.5868 75.1654  11
   4  -7   3 175.474 43.0314   1
   4  -7   3 137.308 55.7335   3
   4  -7   4 475.080 92.7948  11
   4  -7   4 731.525 72.9859   3
  -4   7  -4 575.944 77.3363   8
   4  -7   4 609.286 64.4445   4
   4  -7   5 1427.83 113.385  11
   4  -7   5 1468.34 90.5299   3
  -4   7  -5 1396.89 107.202   8
   4  -7   5 1397.69 84.1804   4
   4  -7   6 357.349 61.0926   3
   4  -7   6 294.032 86.9912  11
   4  -7   6 343.290 51.1806   4
  -4   7  -6 315.837 81.1253   8
   4  -7   7 36934.6 408.586   3
  -4   7  -7 35135.8 472.467   8
  -4   7  -8-8.79385 77.7645   8
   4  -7   8-15.0450 51.1218   3
   4  -7   9 165.948 82.7967  11
  -4   7  -9 128.246 86.8441   8
   4  -7   9 61.0177 48.8112   3
   4  -7  10 11700.0 247.797  11
   4  -7  10 11412.3 208.788   3
   4  -7  11 7928.64 197.824  11
   4  -7  11 7517.71 159.632   3
  -4   7 -11 7306.76 195.589   8
   4  -7  12 2248.47 106.282  11
   4  -7  12 2079.24 78.9618   3
  -4   7 -12 2164.39 104.615   8
   4  -7  13 659.905 36.7819   3
  -4   7 -13 712.825 53.3423   8
   4  -6  -9 2851.72 66.8338   3
  -4   6   8 113.701 51.1134  12
   4  -6  -8 260.311 40.1560   3
  -4   6   7 67.0809 77.7978  12
   4  -6  -7 41.0340 47.9879   3
  -4   6   6 254.910 90.2772  12
   4  -6  -6 178.527 71.8798  11
   4  -6  -6 250.273 55.8242   3
   4  -6  -5 278.719 86.8672  11
   4  -6  -5 406.697 71.4136   3
   4  -6  -5 366.635 68.4004   7
   4  -6  -4 9.86387 88.3155  11
   4  -6  -4 9.09405 53.2127   7
   4  -6  -4 40.6448 57.0034   3
   4  -6  -3 2347.49 152.296  11
   4  -6  -3 2321.30 114.527   7
   4  -6  -2 29399.5 360.035   7
   4  -6  -2 29675.4 351.408   4
   4  -6  -1 2683.20 163.114  11
   4  -6   0 11015.2 210.699   1
   4  -6   0 10868.1 215.340   4
   4  -6   1 5133.98 184.347  11
   4  -6   1 5090.70 140.638   1
   4  -6   1 4991.09 146.835   4
   4  -6   2 18.6735 45.1592   4
   4  -6   2 27.0613 72.7007  11
   4  -6   2 0.85058 44.2695   3
   4  -6   3 104579. 794.282  11
   4  -6   3 107442. 681.140   3
  -4   6  -3 103841. 739.797   8
   4  -6   3 108016. 662.908   4
  -4   6  -4 15920.8 293.767   8
   4  -6   4 16113.2 249.325   4
   4  -6   5 33258.7 383.705   3
  -4   6  -5 32617.1 432.796   8
   4  -6   5 32821.4 347.314   4
  -4   6  -6 18910.7 342.072   8
   4  -6   6 17861.7 329.191  11
   4  -6   7 58956.2 592.648  11
   4  -6   7 60926.6 524.375   3
  -4   6  -7 60535.5 613.389   8
   4  -6   8 679.027 106.251  11
   4  -6   8 747.014 77.3784   3
   4  -6   9 5288.22 156.253   3
   4  -6   9 5510.51 190.992  11
   4  -6  10 385.562 85.4148  11
  -4   6 -10 179.432 77.9578   8
   4  -6  10 186.961 57.3254   3
   4  -6  11 4324.86 129.377   3
   4  -6  11 4613.59 157.277  11
  -4   6 -11 4313.69 158.661   8
   4  -6  12 65.9766 57.7172  11
  -4   6 -12 71.6522 51.9181   8
   4  -6  12 105.198 39.1716   3
   4  -6  13 185.284 31.0355   3
   4  -6  13 165.230 45.9903  11
   4  -5 -10 653.423 34.3642   3
   4  -5  -9 191.190 37.6616   3
   4  -5  -8 360.915 63.9011  11
   4  -5  -8 565.892 59.6729   3
  -4   5   8 479.083 82.2692  12
  -4   5   7 1378.15 124.368  12
   4  -5  -7 1168.65 106.832  11
   4  -5  -7 1435.92 89.9269   3
   4  -5  -6 1747.62 137.963  11
   4  -5  -6 2109.86 110.128   3
  -4   5   6 1843.17 141.222  12
   4  -5  -5 1.48335 95.0596  11
   4  -5  -5 15.5237 59.6622   3
   4  -5  -4 21479.8 414.598  11
   4  -5  -4 22268.8 332.855   3
   4  -5  -4 21119.4 312.164   7
   4  -5  -3 712.041 109.256  11
   4  -5  -3 907.295 81.4239   3
   4  -5  -3 925.373 78.0004   7
   4  -5  -2 59.8103 43.0514   4
   4  -5  -2 92.3377 77.0738  11
   4  -5  -2 34.6389 49.9122   3
   4  -5  -1 858.650 97.6227  11
   4  -5  -1 958.594 77.3037   3
   4  -5   0 3592.07 126.599   3
   4  -5   0 3558.59 120.982   4
   4  -5   1 1685.56 88.1113   3
   4  -5   1 1800.67 90.0944   4
   4  -5   2 1608.22 88.5822   3
  -4   5  -2 1685.76 99.8359   8
  -4   5  -2 1632.96 105.927  12
   4  -5   2 1581.30 85.9165   4
   4  -5   3 12484.9 260.373  11
   4  -5   3 13139.2 221.217   4
   4  -5   3 12766.9 223.268   3
  -4   5  -3 13046.7 259.838   8
   4  -5   4 1001.50 93.8392  11
  -4   5  -4 1038.60 89.1760   8
   4  -5   4 986.582 68.7333   4
   4  -5   5 2110.61 124.807  11
  -4   5  -5 2166.95 122.469   8
   4  -5   5 1851.01 85.5315   4
   4  -5   6 18139.4 323.330  11
  -4   5  -6 18482.0 335.186   8
   4  -5   7 29445.9 409.090  11
  -4   5  -7 29259.4 431.000   8
   4  -5   8 7922.13 223.019  11
   4  -5   9 26313.5 383.595  11
  -4   5  -9 25244.5 407.645   8
   4  -5  10 6182.20 187.356  11
  -4   5 -10 6149.55 201.954   8
   4  -5  11 936.442 74.8218   3
   4  -5  11 940.171 89.1393  11
  -4   5 -11 863.904 90.6704   8
   4  -5  12 3573.72 108.135   3
   4  -5  12 3520.97 122.933  11
  -4   5 -12 3616.15 121.993   8
   4  -5  13 877.602 57.4106  11
   4  -5  13 925.378 51.3671   3
   4  -4 -10 325.035 40.7862  11
  -4   4   9 19041.6 265.241  12
   4  -4  -9 19947.8 284.951  11
   4  -4  -8 15109.3 243.033   3
  -4   4   8 13805.5 278.448  12
   4  -4  -7 1640.12 138.724  11
   4  -4  -7 1847.41 104.277   3
  -4   4   7 1717.26 140.387  12
   4  -4  -6 4248.33 198.972  11
   4  -4  -6 4452.45 154.699   3
  -4   4   6 4346.94 199.827  12
   4  -4  -5 1878.56 155.092  11
   4  -4  -5 1842.05 104.473   3
   4  -4  -4 33383.6 488.849  11
   4  -4  -4 31010.4 369.788   7
   4  -4  -3 5688.39 210.430  11
   4  -4  -3 6067.84 161.657   3
   4  -4  -3 5420.42 149.970   7
  -4   4   2 2108.94 89.9634   2
   4  -4  -2 2110.58 99.8011   3
   4  -4  -1 516.006 60.2338   3
   4  -4  -1 512.307 57.0175   4
   4  -4   0 77.0469 66.0536  11
   4  -4   0 160.614 43.7111   4
   4  -4   0 73.6335 40.7587   3
   4  -4   1 18454.1 312.457  11
   4  -4   1 19771.1 268.118   3
  -4   4  -1 17788.2 284.167   8
  -4   4  -1 19705.7 316.268  12
   4  -4   1 18833.2 258.949   4
   4  -4   2 9521.76 222.561  11
   4  -4   2 10164.0 193.194   3
  -4   4  -2 9158.19 210.315   8
  -4   4  -2 10488.0 222.749  12
   4  -4   2 9365.60 184.752   4
   4  -4   3 16771.1 292.034  11
   4  -4   3 18512.2 264.737   3
  -4   4  -3 17035.2 296.963   8
   4  -4   3 18156.2 249.192   4
   4  -4   4 21534.5 330.954  11
   4  -4   4 22110.6 293.700   3
  -4   4  -4 21591.2 343.591   8
   4  -4   4 21964.1 266.387   4
   4  -4   5 3020.70 115.918   3
   4  -4   5 2857.66 135.799  11
  -4   4  -5 2955.89 141.031   8
   4  -4   6 542.350 72.0830   3
   4  -4   6 574.771 88.5377  11
   4  -4   7 16854.0 271.121   3
   4  -4   7 17440.8 306.478  11
   4  -4   8 175669. 933.198   3
   4  -4   8 176467. 1015.71  11
  -4   4  -8 178095. 1098.45   8
   4  -4   9 301.233 68.8300   3
   4  -4   9 410.107 82.4747  11
  -4   4  -9 425.984 89.6756   8
   4  -4  10 1.94300 65.0111  11
  -4   4 -10 37.6708 66.1549   8
   4  -4  10 48.2710 52.2648   3
   4  -4  11 585.896 74.1489  11
  -4   4 -11 524.572 54.9776   5
  -4   4 -11 610.340 73.6638   8
   4  -4  12 13805.4 216.363  11
  -4   4 -12 13232.9 196.681   8
   4  -3 -11 9159.76 143.181  11
   4  -3 -11 14430.8 153.960   3
   4  -3 -10 10741.8 204.433  11
  -4   3  10 11017.3 191.777  10
  -4   3   9 196.112 67.6052  12
   4  -3  -9 112.258 76.8303  11
   4  -3  -9 225.517 49.0631   3
   4  -3  -8 158.738 54.1413   3
  -4   3   8 85.6425 84.2319  12
   4  -3  -8 148.971 97.7227  11
   4  -3  -7 1790.11 150.324  11
   4  -3  -7 2062.65 105.372   3
  -4   3   7 1800.67 146.176  12
   4  -3  -6 7490.60 262.469  11
   4  -3  -6 7710.98 191.883   3
  -4   3   6 8125.64 253.639  12
  -4   3   5 369.307 107.572  12
   4  -3  -5 307.458 58.0632   3
   4  -3  -4 1353.55 83.0433   3
  -4   3   4 1269.83 131.065  12
   4  -3  -3-7.45558 78.3767  11
  -4   3   3-10.5546 29.5582   2
   4  -3  -3 5.41753 38.6456   3
   4  -3  -2 446.124 78.3373  11
  -4   3   2 550.692 51.9953   2
   4  -3  -2 498.482 56.3669   3
  -4   3   2 449.745 92.2973  12
   4  -3  -1 8731.41 219.493  11
   4  -3  -1 8935.63 176.737   3
  -4   3   1 9380.03 233.294  12
   4  -3  -1 8793.50 176.680   4
   4  -3   0 9496.17 223.418  11
   4  -3   0 10121.1 184.302   3
  -4   3   0 9659.23 204.017   8
   4  -3   0 9818.88 184.054   4
   4  -3   1 15.3138 34.1215   4
  -4   3  -1-9.81721 55.8696  12
   4  -3   1 19.2337 58.7267  11
  -4   3  -1 33.4005 49.0181   8
   4  -3   1 12.9493 35.3515   3
   4  -3   2 4814.49 159.235  11
   4  -3   2 4801.82 130.673   3
  -4   3  -2 4812.14 156.365   8
  -4   3  -2 5125.65 147.582  12
   4  -3   2 4772.63 124.793   4
   4  -3   3 3245.99 102.612   4
   4  -3   3 3044.94 129.940  11
   4  -3   3 3376.62 114.113   3
  -4   3  -3 3182.55 134.671   8
  -4   3  -3 3139.76 116.974  13
   4  -3   4 16306.3 248.299   3
   4  -3   4 16680.8 281.539  11
  -4   3  -4 16489.1 301.041   8
  -4   3  -4 16352.1 258.583  13
   4  -3   5 18029.4 298.378  11
  -4   3  -5 17763.9 320.665   8
  -4   3  -5 18269.1 283.730  13
   4  -3   6 154159. 846.838   3
   4  -3   6 154493. 917.777  11
  -4   3  -6 155869. 883.975  13
   4  -3   7 162389. 896.641   3
   4  -3   7 161613. 937.834  11
  -4   3  -7 163380. 934.025  13
   4  -3   8 3302.95 142.535  11
  -4   3  -8 3650.85 130.529   5
  -4   3  -8 3291.11 157.103   8
  -4   3  -8 3106.56 134.914  13
   4  -3   9 9799.84 226.072  11
  -4   3  -9 9738.57 208.448   5
  -4   3  -9 9870.25 249.159   8
  -4   3  -9 9441.13 216.016  13
   4  -3  10 5077.10 150.509   3
   4  -3  10 5084.47 158.230  11
  -4   3 -10 4883.89 145.011   5
  -4   3 -10 4928.38 169.216   8
  -4   3 -10 4927.06 154.287  13
   4  -3  11 5809.10 149.749   3
   4  -3  11 6271.29 158.325  11
  -4   3 -11 5921.47 147.590   5
  -4   3 -11 5938.19 154.843   8
  -4   3 -11 6065.48 155.732  13
  -4   3 -12 31.6412 32.7442   5
  -4   3 -12 51.9581 39.2218  13
   4  -3  12 29.9219 35.9822   3
   4  -3  13 19.0610 23.7363   3
   4  -2 -12 868.597 45.7911  11
   4  -2 -11 22208.9 275.097  11
  -4   2  11 21313.8 245.941  10
   4  -2 -10 32620.9 400.095  11
  -4   2  10 32952.3 366.243  10
   4  -2  -9 643.968 105.431  11
   4  -2  -9 776.590 67.9627   3
  -4   2   9 619.870 85.9293  12
   4  -2  -8 5347.94 153.956   3
  -4   2   8 4303.87 183.620  12
   4  -2  -7 2289.51 106.012   3
  -4   2   7 2181.25 148.132  12
   4  -2  -6 5086.08 226.161  11
  -4   2   6 5664.78 211.369  12
   4  -2  -5 1473.99 142.861  11
   4  -2  -5 1476.85 86.1212   3
  -4   2   5 1550.32 136.592  12
  -4   2   4 1158.25 123.169  12
   4  -2  -4 1124.51 115.645  11
   4  -2  -4 1238.58 75.2476   3
  -4   2   3 203.112 37.3830   2
   4  -2  -3 207.251 82.6202  11
   4  -2  -3 147.384 38.8537   3
   4  -2  -2 2280.60 127.143  11
  -4   2   2 2446.09 94.2630   2
   4  -2  -2 2402.14 92.8546   3
  -4   2   2 2488.58 144.377  12
  -4   2   1 205.260 74.5165  12
   4  -2  -1 166.956 37.1788   3
   4  -2  -1 169.648 65.9759  11
  -4   2   1 150.879 39.1518   2
  -4   2   1 183.114 47.4411   8
   4  -2   0 897.754 86.6007  11
  -4   2   0 1372.94 76.3318   2
   4  -2   0 1313.18 69.4236   3
  -4   2   0 1011.55 92.9208  12
  -4   2   0 975.284 78.0852   8
   4  -2   1 360072. 1397.29  11
  -4   2  -1 351084. 1288.21   2
   4  -2   1 350562. 1233.68   3
  -4   2  -1 358614. 1354.12  12
  -4   2  -1 355071. 1418.34   8
   4  -2   2 50770.2 476.283  11
   4  -2   2 52104.8 413.412   3
  -4   2  -2 50871.7 502.198   8
  -4   2  -2 51023.7 447.918  13
   4  -2   3 17.9970 47.6330  11
  -4   2  -3-13.0036 36.4347   2
  -4   2  -3 27.9619 58.0200   8
  -4   2  -3 0.82137 47.1847  13
   4  -2   3-17.7658 34.8338   3
   4  -2   4 8819.64 178.647   3
   4  -2   4 9230.62 206.246  11
  -4   2  -4 9351.54 191.266   2
  -4   2  -4 9628.51 234.131   8
  -4   2  -4 9248.01 205.621  13
   4  -2   5 33504.5 361.287   3
   4  -2   5 32936.9 393.051  11
  -4   2  -5 33181.8 362.518   2
  -4   2  -5 32920.6 396.384  13
   4  -2   6 189884. 998.927  11
  -4   2  -6 185865. 903.563   2
  -4   2  -6 186513. 924.303   5
  -4   2  -6 184876. 1123.29   8
  -4   2  -6 189321. 1013.38  13
   4  -2   7 1618.76 105.214  11
  -4   2  -7 1811.84 99.5577   5
  -4   2  -7 1663.55 122.555   8
  -4   2  -7 1407.09 105.656  13
   4  -2   8 1180.96 91.0469  11
  -4   2  -8 913.137 78.7940   5
  -4   2  -8 1039.97 102.061   8
  -4   2  -8 1129.21 98.8034  13
   4  -2   9 1812.66 104.264  11
  -4   2  -9 1882.80 102.045   5
  -4   2  -9 1877.94 116.482   8
  -4   2  -9 1671.92 110.186  13
  -4   2 -10 7424.64 178.709   5
  -4   2 -10 7151.32 178.045   8
  -4   2 -10 7155.12 186.679  13
   4  -2  11 8880.80 176.509   3
  -4   2 -11 9094.86 179.667   5
  -4   2 -11 8944.56 185.270  13
   4  -2  12 4178.11 102.806   3
  -4   2 -12 3987.56 104.523   5
  -4   2 -12 3932.54 105.607  13
   4  -2  13 4473.40 81.5538   3
   4  -1 -12 6930.70 141.673  11
  -4   1  12 5983.50 114.837  10
  -4   1  11 20.2492 51.3510  10
  -4   1  10 6369.07 180.888  10
   4  -1 -10 6836.99 145.736   3
   4  -1  -9 1836.49 152.227  11
   4  -1  -9 2147.68 95.8150   3
  -4   1   9 1727.33 119.591  12
  -4   1   8 275.367 90.9989  12
   4  -1  -8 219.590 114.353  11
   4  -1  -8 315.946 52.7427   3
  -4   1   8 278.896 53.9439   4
   4  -1  -7 7791.13 268.882  11
   4  -1  -7 8176.27 184.852   3
  -4   1   7 8144.24 236.762  12
  -4   1   6 1059.01 116.751  12
   4  -1  -6 1204.29 136.168  11
   4  -1  -6 1029.22 72.7294   3
   4  -1  -5 820.769 110.973  11
   4  -1  -5 795.088 62.6001   3
  -4   1   5 826.546 111.937  12
  -4   1   4 106.789 83.7606  12
   4  -1  -4 71.0807 79.6255  11
  -4   1   4 130.910 34.3648   2
   4  -1  -4 99.5449 35.3048   3
   4  -1  -3 3774.55 163.671  11
  -4   1   3 4143.62 120.070   2
   4  -1  -3 3854.88 111.817   3
   4  -1  -2 25514.9 352.816  11
  -4   1   2 26315.2 292.145   2
   4  -1  -2 25976.1 276.764   3
  -4   1   2 25706.3 371.675  12
   4  -1  -1 94269.4 661.535  11
  -4   1   1 90591.9 570.768   2
   4  -1  -1 88201.5 526.487   3
  -4   1   1 89473.8 609.943   8
  -4   1   1 94769.1 661.171  12
   4  -1   0 3906.51 138.011  11
   4  -1   0 4042.78 110.952   3
  -4   1   0 4264.80 124.961   2
  -4   1   0 3776.74 134.138   8
  -4   1   0 3887.66 136.336  12
   4  -1   1 61487.9 519.397  11
   4  -1   1 62130.8 437.401   3
  -4   1  -1 61579.4 493.795  13
  -4   1  -2 892.194 68.9782  12
   4  -1   2 925.428 61.1446   3
   4  -1   2 888.654 76.8207  11
  -4   1  -2 1015.91 68.4054   2
  -4   1  -2 856.015 84.5229   8
  -4   1  -2 820.070 74.3182  13
   4  -1   3 1677.20 78.5357   3
   4  -1   3 1646.70 92.0362  11
  -4   1  -3 1774.71 85.6712   2
  -4   1  -3 1703.67 107.801   8
  -4   1  -3 1636.29 97.5728  13
  -4   1  -4 83.8858 56.6515  13
   4  -1   4 64.4143 50.5931  11
  -4   1  -4 69.1485 40.4533   5
  -4   1  -4 71.8504 34.9704   2
   4  -1   4 91.3682 40.2029   3
   4  -1   5 11169.4 225.248  11
  -4   1  -5 10768.6 199.638   2
  -4   1  -5 11381.7 214.857   5
  -4   1  -5 11336.3 263.533   8
  -4   1  -5 11154.2 237.083  13
  -4   1  -6 8114.83 192.155   5
  -4   1  -6 8494.46 231.852   8
  -4   1  -6 7778.17 207.215  13
  -4   1  -7 88.6708 53.4904   5
  -4   1  -7 80.6905 65.7358   8
  -4   1  -7 6.51058 68.9140  13
  -4   1  -8 657.159 79.4779   5
  -4   1  -8 711.915 84.0981   8
  -4   1  -8 734.918 94.8232  13
  -4   1  -9 7344.01 193.184   5
  -4   1  -9 7856.11 190.869   8
  -4   1  -9 7967.71 202.944  13
  -4   1 -10 3181.16 121.050   5
  -4   1 -10 3232.62 129.452  13
   4  -1  11 756.014 58.5549   3
  -4   1 -11 809.685 62.5862   5
  -4   1 -11 770.234 70.7977  13
   4  -1  12 470.302 38.4666   3
  -4   1 -12 462.963 41.4894   5
  -4   1 -12 453.400 46.0241  13
   4   0 -12 2455.83 104.294  11
  -4   0  12 2482.78 93.6701  10
   4   0 -11 1913.64 115.472  11
  -4   0  11 1909.49 108.422  10
   4   0 -10 873.396 117.733  11
  -4   0  10 801.275 94.8783  10
  -4   0  10 663.771 79.3932  12
   4   0  -9 3387.85 190.789  11
  -4   0   9 3293.54 155.664  12
   4   0  -8 6822.03 256.240  11
  -4   0   8 7145.18 179.304   4
  -4   0   8 6363.49 210.315  12
   4   0  -7 15749.1 357.637  11
  -4   0   7 15388.7 268.766   4
  -4   0   7 16022.1 308.905  12
   4   0  -6 22193.6 416.891  11
  -4   0   6 22684.5 366.197  12
   4   0  -5 5913.95 216.482  11
  -4   0   5 5586.54 139.998   2
  -4   0   5 5915.75 196.167  12
   4   0  -4 5989.39 201.723  11
  -4   0   4 6382.05 147.830   2
  -4   0   4 5926.81 197.020  12
  -4   0   3 6572.10 150.413   2
  -4   0   3 6531.47 151.935   8
   4   0  -2 876.566 83.5008  11
  -4   0   2 1088.07 68.0008   2
  -4   0   2 847.867 66.2480   8
  -4   0   2 854.924 91.3005  12
   4   0  -1 313189. 1298.45  11
  -4   0   1 309025. 1178.50   2
  -4   0   1 312714. 1246.58   8
  -4   0   1 308989. 1331.62  12
   4   0   0 99592.6 650.914  11
  -4   0   0 96449.3 664.024   8
  -4   0   0 95472.3 635.863  13
  -4   0   0 98250.0 659.483  12
   4   0   1 264.259 53.9118  11
   4   0   1 205.941 35.3369   3
  -4   0  -1 243.010 40.5936   5
  -4   0  -1 194.478 44.5940   2
  -4   0  -1 296.398 61.3081   8
  -4   0  -1 238.135 56.6257  13
  -4   0  -1 260.963 55.6895  12
   4   0   2 15765.3 215.558   3
  -4   0  -2 16308.9 245.196   2
  -4   0  -2 15975.6 235.191   5
  -4   0  -2 15122.7 227.954  12
  -4   0  -2 15854.6 282.557   8
  -4   0  -2 14940.9 258.673  13
   4   0   3 12919.6 203.190   3
  -4   0  -3 12741.1 218.575   2
  -4   0  -3 12803.9 218.053   5
  -4   0  -3 12286.5 245.066  13
   4   0   4 12402.5 212.188   3
  -4   0  -4 12167.8 211.772   2
  -4   0  -4 12581.6 228.330   5
  -4   0  -4 12372.1 263.810   8
  -4   0  -4 12515.7 251.489  13
  -4   0  -5 1.82030 47.2497   5
  -4   0  -5 15.9266 27.3324   2
  -4   0  -5 48.3892 60.3180   8
  -4   0  -5 26.1685 64.6394  13
  -4   0  -6 42.6727 53.3013   5
  -4   0  -6 34.4909 59.7363   8
  -4   0  -6 37.2759 71.4253  13
  -4   0  -7 2661.66 121.531   5
  -4   0  -7 2833.99 132.576   8
  -4   0  -7 2759.28 142.194  13
  -4   0  -8 1970.10 111.153   5
  -4   0  -8 1888.57 100.250   8
  -4   0  -8 1889.73 121.227  13
  -4   0  -9 5916.35 166.926   5
  -4   0  -9 5836.28 175.654  13
  -4   0 -10 3142.35 114.093   5
  -4   0 -10 3183.81 123.023  13
   4   0  11 28480.6 250.702   3
  -4   0 -11 28715.5 282.560   5
  -4   0 -11 28701.7 293.307  13
  -4   0 -12 4457.38 87.9026  13
   4   1 -13 295.221 44.6541  11
  -4  -1  13 298.755 41.2900  10
   4   1 -12 545.779 70.5383  11
  -4  -1  12 608.650 66.3826  10
  -4  -1  12 602.340 62.5012   7
   4   1 -11 807.073 91.3530  11
  -4  -1  11 856.267 92.5259  10
  -4  -1  11 882.788 79.9458   7
  -4  -1  10 10859.7 247.931  10
  -4  -1  10 11014.9 231.919   7
   4   1  -9 13112.8 325.132  11
  -4  -1   9 13543.2 289.812  10
  -4  -1   9 13643.9 249.716   4
   4   1  -8 9961.60 297.011  11
  -4  -1   8 9684.19 218.206   4
  -4  -1   8 9373.79 244.225  12
   4   1  -7 1277.40 72.4828   5
   4   1  -7 1176.38 132.276  11
  -4  -1   7 1231.18 90.8536   4
  -4  -1   7 1162.97 113.772  12
   4   1  -6 1467.44 76.9669   5
   4   1  -6 1205.48 129.869  11
  -4  -1   6 1394.91 93.3926   4
  -4  -1   6 1309.80 118.344  12
   4   1  -5 24356.8 278.794   5
   4   1  -5 25423.0 420.219  11
  -4  -1   5 26063.3 309.154   2
  -4  -1   5 24492.3 301.257   7
  -4  -1   5 25770.2 385.031  12
   4   1  -4 10070.0 174.728   5
   4   1  -4 9626.40 250.145  11
  -4  -1   4 10394.1 194.252   2
  -4  -1   4 9366.89 182.619   8
  -4  -1   4 9498.94 238.494  12
   4   1  -3 15673.5 293.031  11
  -4  -1   3 15144.9 234.972   8
   4   1  -2 437.085 72.7345  11
  -4  -1   2 382.838 49.1572   2
  -4  -1   2 399.696 55.5540   8
  -4  -1   2 413.358 77.0477  12
  -4  -1   1 2584.13 100.513   2
  -4  -1   1 2426.47 105.049   8
  -4  -1   1 2420.65 119.218  12
  -4  -1   0 23288.2 279.880   5
  -4  -1   0 22792.3 317.824   8
  -4  -1   0 22154.3 308.149  13
  -4  -1   0 22956.0 304.968  12
  -4  -1  -1 71.6140 47.8877  12
  -4  -1  -1 88.2531 34.5064   4
  -4  -1  -1 104.180 40.0702   5
  -4  -1  -1 116.826 38.0493   2
  -4  -1  -1 85.3815 53.3126   8
  -4  -1  -1 63.0070 53.5556  13
  -4  -1  -2 46461.8 424.456   5
  -4  -1  -2 45600.4 409.530  12
  -4  -1  -2 45390.5 461.338  13
  -4  -1  -3 2678.59 105.695   2
  -4  -1  -3 2793.09 114.695   5
  -4  -1  -3 2669.04 126.017   8
  -4  -1  -4 131.636 36.6819   2
  -4  -1  -4 129.877 58.2064   8
  -4  -1  -4 129.081 73.2246  13
  -4  -1  -5 1661.66 99.6512   5
  -4  -1  -5 1653.02 103.190   8
  -4  -1  -5 1810.81 117.113  13
  -4  -1  -6 7242.00 196.079   5
  -4  -1  -6 7680.17 197.857   8
  -4  -1  -6 7705.28 214.339  13
  -4  -1  -7 108.122 62.5617   5
  -4  -1  -7 42.5181 43.5373   8
  -4  -1  -7 82.0008 78.1613  13
  -4  -1  -8 91.6824 59.1447   5
  -4  -1  -8 38.6300 74.8567  13
  -4  -1  -9 20.0796 51.4714   5
  -4  -1  -9 22.7050 66.5477  13
   4   1  10 2780.65 82.9399   3
  -4  -1 -10 3037.18 103.572   5
  -4  -1 -10 2945.72 110.706  13
  -4  -1 -11 8146.61 128.292   5
  -4  -1 -11 8716.38 141.253  13
   4   2 -13 1315.85 70.0201  11
  -4  -2  13 1321.45 70.5451  10
  -4  -2  12 10159.2 197.454  10
  -4  -2  12 10318.6 194.282   7
   4   2 -11 2261.81 123.916  11
  -4  -2  11 2235.69 124.427  10
  -4  -2  11 2325.83 111.978   7
  -4  -2  10 62.3527 58.0166  12
   4   2 -10 54.7597 73.8802  11
  -4  -2  10 78.2376 77.8788  10
   4   2 -10 43.6682 29.9151   5
  -4  -2  10 102.011 60.6113   7
  -4  -2  10 128.340 51.4158   4
   4   2  -9 4230.69 129.617   5
  -4  -2   9 3961.65 170.207  10
  -4  -2   9 4315.43 152.629   4
  -4  -2   9 4039.95 148.476   7
   4   2  -8 14708.7 235.900   5
   4   2  -8 13935.3 333.083  11
  -4  -2   8 13809.0 266.435   4
  -4  -2   8 14065.5 263.297   7
  -4  -2   8 14002.1 283.024  12
   4   2  -7 29821.7 338.827   5
   4   2  -7 28867.0 469.944  11
  -4  -2   7 29212.3 406.898  10
  -4  -2   7 29022.8 362.418   7
  -4  -2   7 29721.5 409.413  12
  -4  -2   6 57.9291 77.0784  12
   4   2  -6 52.7892 82.7795  11
  -4  -2   6 44.3453 66.7843  10
   4   2  -6 42.1786 39.3193   5
  -4  -2   6 37.0992 31.7224   2
  -4  -2   6 44.1383 38.4371   8
  -4  -2   6 34.5177 42.1547   7
  -4  -2   6 26.0647 50.4134   4
   4   2  -5 3932.13 122.728   5
   4   2  -5 3968.74 176.467  11
  -4  -2   5 3794.97 122.510   2
  -4  -2   5 3711.88 137.018   4
  -4  -2   5 3582.13 118.656   8
  -4  -2   5 3702.90 121.066   7
  -4  -2   5 3671.89 160.377  12
  -4  -2   4 470.345 65.8999  10
  -4  -2   4 571.828 56.8286   2
  -4  -2   4 400.124 55.9928   8
  -4  -2   4 453.645 85.5409  12
  -4  -2   3 855.156 71.9925  10
  -4  -2   3 1015.18 70.0099   2
  -4  -2   3 951.378 74.3383   4
  -4  -2   3 856.728 71.0353   8
  -4  -2   2 456.452 54.8415   2
  -4  -2   2 441.163 54.9091   4
  -4  -2   2 516.400 62.3436   8
  -4  -2   2 554.848 80.0937  12
  -4  -2   1 8.65824 52.9831  12
  -4  -2   1 27.4096 48.5175   8
  -4  -2   1-10.6213 35.1750   4
  -4  -2   0 20326.1 282.894   2
  -4  -2   0 20041.3 279.098   5
  -4  -2   0 19184.0 262.728   4
  -4  -2   0 19454.7 293.980   8
  -4  -2   0 19881.2 293.933  13
  -4  -2   0 20182.5 294.507  12
  -4  -2  -1 6125.06 157.021   2
  -4  -2  -1 6222.86 160.470   5
  -4  -2  -1 6146.74 164.986  12
  -4  -2  -1 5939.02 168.890  13
  -4  -2  -2 3496.28 120.053   2
  -4  -2  -2 3401.07 123.914   5
  -4  -2  -2 3392.27 133.917   8
  -4  -2  -2 3462.84 121.382  12
  -4  -2  -3 4951.62 138.102   2
  -4  -2  -3 4883.29 155.534   5
  -4  -2  -3 4869.17 158.729   8
  -4  -2  -4 257.153 61.2458   5
  -4  -2  -4 258.607 59.1235   8
  -4  -2  -5 39044.5 445.389   5
  -4  -2  -5 37494.5 410.733   8
  -4  -2  -6 13308.8 263.738   5
  -4  -2  -6 13299.0 228.448   8
  -4  -2  -7 4157.11 150.303   5
  -4  -2  -8 723.218 74.9186   5
  -4  -2  -8 678.737 48.3777   9
  -4  -2  -9 4961.62 134.885   5
  -4  -2  -9 4964.46 132.814   6
  -4  -2 -10 330.840 36.5900   6
  -4  -2 -10 349.487 40.5533   5
   4   3 -13 978.549 61.1008  11
  -4  -3  13 1046.05 68.7355  10
   4   3 -12 2496.51 107.533  11
   4   3 -12 2759.52 79.1522   5
  -4  -3  12 2832.48 118.563  10
  -4  -3  12 2897.24 112.177   7
   4   3 -11 977.696 88.8046  11
   4   3 -11 1021.42 66.1854   5
  -4  -3  11 947.094 93.6701  10
  -4  -3  11 1095.65 86.5356   7
   4   3 -10 4355.08 129.730   5
   4   3 -10 3869.98 154.840  11
  -4  -3  10 4372.41 171.275  10
  -4  -3  10 4533.08 151.128   4
  -4  -3  10 4198.78 148.002   7
   4   3  -9 4002.90 131.401   5
   4   3  -9 3626.52 163.250  11
  -4  -3   9 4222.50 155.429   4
  -4  -3   9 4007.46 146.370   7
   4   3  -8 5272.27 151.271   5
   4   3  -8 4705.01 184.727  11
  -4  -3   8 5110.83 188.279  10
  -4  -3   8 5277.04 180.078   4
  -4  -3   8 5127.83 163.244   7
  -4  -3   8 4585.90 173.303  12
   4   3  -7 4637.04 141.121   5
   4   3  -7 4133.05 177.161  11
  -4  -3   7 4095.16 166.426  10
  -4  -3   7 4604.54 162.826   4
  -4  -3   7 4453.03 150.142   7
  -4  -3   7 3864.68 160.886  12
   4   3  -6 36937.6 388.813   5
  -4  -3   6 35675.1 424.079  10
  -4  -3   6 36262.8 434.135   4
  -4  -3   6 35601.7 374.952   8
  -4  -3   6 36855.3 390.719   7
  -4  -3   6 35932.7 441.845  12
   4   3  -5 51801.6 447.361   5
  -4  -3   5 52374.6 495.564  10
  -4  -3   5 52032.0 511.209   4
  -4  -3   5 51984.1 461.229   8
  -4  -3   5 52050.2 443.963   7
  -4  -3   5 51722.3 527.098  12
  -4  -3   4 1347.25 88.7902  10
  -4  -3   4 1756.95 87.9478   2
  -4  -3   4 1516.35 94.1644   4
  -4  -3   4 1482.66 87.2086   8
  -4  -3   4 1413.07 108.987  12
  -4  -3   3 157.242 42.2272   2
  -4  -3   3 64.7799 50.2067   8
  -4  -3   3 111.334 47.2955   4
  -4  -3   2 10424.4 205.378   2
  -4  -3   2 10582.4 212.143   4
  -4  -3   2 10785.9 213.540   8
  -4  -3   2 10130.1 230.595  12
  -4  -3   1 14202.6 239.544   2
  -4  -3   1 14002.1 240.454   4
  -4  -3   1 13856.8 246.563   8
  -4  -3   1 13831.9 263.338  12
  -4  -3   1 14085.9 229.588   6
  -4  -3   0 56466.5 483.390   2
  -4  -3   0 55836.0 487.654   5
  -4  -3   0 56608.2 470.889   4
  -4  -3   0 56336.3 488.810   6
  -4  -3   0 58023.7 509.640  13
  -4  -3   0 56961.6 520.983  12
  -4  -3  -1 3823.75 125.394   2
  -4  -3  -1 4023.14 140.138   5
  -4  -3  -1 3796.11 140.668   8
  -4  -3  -1 3730.14 142.862  13
  -4  -3  -1 3859.43 136.165  12
  -4  -3  -2 1133.40 87.8861   5
  -4  -3  -2 1114.68 71.3512   2
  -4  -3  -2 1252.12 90.1869   8
  -4  -3  -2 1160.21 93.8869  13
  -4  -3  -2 1226.21 83.9328  12
  -4  -3  -3 1818.10 105.704   5
  -4  -3  -3 1643.27 98.9356   8
  -4  -3  -3 1782.38 113.774  13
  -4  -3  -3 1698.01 88.8031  12
  -4  -3  -4 12233.6 254.193   5
  -4  -3  -4 12384.9 230.131   8
  -4  -3  -4 12894.9 265.832  13
  -4  -3  -5 788.440 87.4242   5
  -4  -3  -5 646.025 62.4701   8
  -4  -3  -5 694.798 92.2697  13
  -4  -3  -6 102.042 65.3666   5
  -4  -3  -6 144.682 71.6016  13
  -4  -3  -7 2000.24 102.942   5
  -4  -3  -7 1944.46 85.7892   9
  -4  -3  -7 2262.98 113.856  13
  -4  -3  -8 72.6942 43.6453   6
  -4  -3  -8 84.0434 49.6122   5
  -4  -3  -8 55.0261 51.6570  13
  -4  -3  -9 640.674 50.1809   5
  -4  -3  -9 752.277 55.7848  13
  -4  -3  -9 635.016 45.5072   6
   4   4 -13 509.598 46.5414  11
  -4  -4  13 641.608 60.2236  10
  -4  -4  13 690.983 54.8822   7
   4   4 -12 1471.17 67.3477   5
  -4  -4  12 1540.72 96.2840  10
  -4  -4  12 1488.43 83.5411   7
   4   4 -11 468.300 54.7781   5
   4   4 -11 398.391 64.1545  11
  -4  -4  11 511.630 78.2619  10
  -4  -4  11 450.139 58.2003   4
  -4  -4  11 431.499 67.7143   7
  -4  -4  10 24.4002 52.4554  12
  -4  -4  10 57.1392 57.9927   7
   4   4 -10 27.7835 54.6059  11
   4   4 -10 16.9480 41.4292   5
  -4  -4  10 34.1477 53.2533   4
   4   4  -9 1327.49 85.7935   5
   4   4  -9 1104.25 91.6767  11
  -4  -4   9 1353.00 110.562  10
  -4  -4   9 1438.90 99.4511   4
  -4  -4   9 1347.55 93.3344   7
  -4  -4   9 1147.93 95.1028  12
  -4  -4   8 131.417 76.3038  12
  -4  -4   8 153.577 76.4698  10
   4   4  -8 158.793 53.8993   5
  -4  -4   8 213.668 60.7569   7
  -4  -4   8 175.717 64.4064   4
   4   4  -7 1597.24 93.4683   5
  -4  -4   7 1606.01 109.613  10
  -4  -4   7 1564.65 108.645   4
  -4  -4   7 1634.63 96.1654   7
  -4  -4   7 1678.90 121.623  12
   4   4  -6 21398.1 305.011   5
  -4  -4   6 19860.5 313.038  10
  -4  -4   6 21447.9 302.207   2
  -4  -4   6 22013.4 347.726   4
  -4  -4   6 19426.3 284.580   7
  -4  -4   6 20697.3 338.907  12
   4   4  -5 8933.31 193.684   5
  -4  -4   5 8525.21 198.175  10
  -4  -4   5 8718.19 200.371   8
  -4  -4   5 8911.33 188.649   7
  -4  -4   5 8693.90 226.819  12
  -4  -4   4 7555.94 175.837  10
  -4  -4   4 9049.66 197.875   2
  -4  -4   4 8813.69 217.450   4
  -4  -4   4 8098.20 191.756   8
  -4  -4   4 7566.57 215.034  12
  -4  -4   3 3185.30 123.055   2
  -4  -4   3 2814.73 124.428   4
  -4  -4   2 421335. 1595.22   4
  -4  -4   2 423965. 1680.76  12
  -4  -4   2 423872. 1479.82   6
  -4  -4   1 15826.2 263.159   4
  -4  -4   1 15977.8 281.998  12
  -4  -4   1 15838.2 257.041   6
  -4  -4   0 2822.88 124.926   5
  -4  -4   0 2661.82 106.838   4
  -4  -4   0 2631.25 119.180   8
  -4  -4   0 2641.29 120.793  13
  -4  -4   0 2758.57 118.608   6
  -4  -4   0 2632.22 126.692  12
  -4  -4  -1 5299.88 165.822   5
  -4  -4  -1 6002.06 159.479   2
  -4  -4  -1 5406.38 162.359   8
  -4  -4  -1 5355.41 164.257  13
  -4  -4  -1 5410.85 158.995  12
  -4  -4  -1 5549.42 167.864   6
  -4  -4  -2 6359.42 182.231   5
  -4  -4  -2 5799.24 162.657   8
  -4  -4  -2 5734.81 174.947  13
  -4  -4  -2 6182.68 179.627   6
  -4  -4  -2 5706.44 159.327  12
  -4  -4  -3 6273.55 183.648   5
  -4  -4  -3 5874.77 158.093   8
  -4  -4  -3 6173.88 180.362  13
  -4  -4  -3 6220.97 186.275   6
  -4  -4  -3 5986.35 152.180  12
  -4  -4  -4 2996.73 134.125   5
  -4  -4  -4 2922.71 105.454   8
  -4  -4  -4 3084.68 135.037  13
  -4  -4  -4 3013.85 136.524   6
  -4  -4  -5 2696.32 124.049   6
  -4  -4  -5 2605.52 113.709   9
  -4  -4  -5 2709.21 125.339   5
  -4  -4  -5 2890.53 127.744  13
  -4  -4  -6 405.295 52.7008   9
  -4  -4  -6 433.170 62.4930   5
  -4  -4  -6 449.113 67.9909  13
  -4  -4  -7 1630.71 64.9956   9
  -4  -4  -7 1870.65 88.9088  13
  -4  -4  -7 1897.41 88.4787   6
  -4  -4  -8 745.919 51.1358  13
  -4  -4  -8 744.772 46.7100   6
  -4  -5  13 30.6374 41.8340  10
   4   5 -13 0.67610 20.4831   5
  -4  -5  13-4.42762 32.5481   7
   4   5 -12 191.387 38.0750   5
  -4  -5  12 162.943 59.7720  10
  -4  -5  12 188.191 48.0308   7
   4   5 -11 5304.62 136.539   5
  -4  -5  11 5754.60 159.127   4
  -4  -5  11 5513.94 149.240   7
   4   5 -10 3937.66 127.807   5
  -4  -5  10 3966.22 152.961  10
  -4  -5  10 3438.92 139.108   4
  -4  -5  10 3777.69 134.786   7
  -4  -5  10 3190.98 120.728  12
  -4  -5   9 113.858 63.2522  12
  -4  -5   9 132.384 60.4978   7
  -4  -5   9 147.235 72.1663  10
   4   5  -9 132.047 51.9286   5
  -4  -5   9 147.736 69.9880   4
   4   5  -8 1060.34 83.2943   5
  -4  -5   8 1025.41 94.9285  10
  -4  -5   8 1199.75 103.587   4
  -4  -5   8 990.190 82.9584   7
  -4  -5   8 995.007 99.7916  12
   4   5  -7 35735.7 406.248   5
  -4  -5   7 35258.6 423.186  10
  -4  -5   7 36506.9 459.261   4
  -4  -5   7 37624.5 409.473   7
  -4  -5   7 37244.5 449.632  12
   4   5  -6 3982.58 148.153   5
  -4  -5   6 3510.54 140.973  10
  -4  -5   6 4037.89 137.956   7
  -4  -5   6 3926.87 167.726  12
   4   5  -5 330.732 63.0551   5
  -4  -5   5 355.874 62.2544  10
  -4  -5   5 377.871 76.2486   4
  -4  -5   5 350.600 64.8251   8
  -4  -5   5 386.866 57.3261   7
  -4  -5   5 449.089 97.5469  12
  -4  -5   4 1801.23 115.243   4
  -4  -5   4 1978.59 111.236   8
  -4  -5   4 2025.38 133.196  12
  -4  -5   3 20357.6 328.518   4
  -4  -5   3 21252.4 312.807   8
  -4  -5   3 20505.2 286.168   6
  -4  -5   2 70967.1 580.263   2
  -4  -5   2 71805.7 600.503   4
  -4  -5   2 70919.4 611.791  12
  -4  -5   2 70422.9 549.371   6
  -4  -5   1 1049.46 83.1578   8
  -4  -5   1 1030.42 78.1981   4
  -4  -5   1 1156.25 99.5735  12
  -4  -5   1 1099.60 81.3958   6
  -4  -5   0 3846.48 135.236   8
  -4  -5   0 3893.99 146.025  12
  -4  -5   0 3445.40 134.888   6
  -4  -5  -1 3076.31 133.201   5
  -4  -5  -1 2982.84 117.564   8
  -4  -5  -1 2956.17 124.049  13
  -4  -5  -1 2991.42 128.128   6
  -4  -5  -1 3081.28 129.792  12
  -4  -5  -2 228.200 60.9155  12
  -4  -5  -2 224.825 61.8773  13
  -4  -5  -2 345.311 73.2397   5
  -4  -5  -2 258.858 51.3982   8
  -4  -5  -2 310.201 65.2456   6
  -4  -5  -3 498.990 71.5100   9
  -4  -5  -3 796.344 81.8713   5
  -4  -5  -3 721.539 59.8988   8
  -4  -5  -3 681.915 75.0954  13
  -4  -5  -3 692.958 76.9427   6
  -4  -5  -4 42.2974 49.3469   6
  -4  -5  -4 43.9064 48.9576   9
  -4  -5  -4 29.5984 53.0746  13
  -4  -5  -5 6.69480 43.4030   9
  -4  -5  -5 18.2453 47.8294  13
  -4  -5  -6 2.94638 34.5268   6
  -4  -5  -6-7.66162 31.8465   9
  -4  -5  -6 1.23014 39.3502   5
  -4  -5  -6 16.2020 35.8756  13
  -4  -5  -7 1.63124 27.6920   6
  -4  -6  13 307.606 43.8290  10
  -4  -6  13 297.673 37.6444   7
   4   6 -12 56.1642 32.3534   5
  -4  -6  12 70.8382 40.6720   7
  -4  -6  12 79.8033 36.0295   4
  -4  -6  11 136.498 62.1826  10
   4   6 -11 131.435 44.7356   5
  -4  -6  11 114.094 50.0880   7
  -4  -6  11 148.609 48.1634   4
   4   6 -10 3346.02 117.236   5
  -4  -6  10 3197.86 132.364  10
  -4  -6  10 3445.51 139.207   4
  -4  -6  10 3303.86 126.419   7
   4   6  -9 95288.4 636.617   5
  -4  -6   9 94142.4 682.554  10
  -4  -6   9 97936.8 735.807   4
  -4  -6   9 98675.6 666.628   7
  -4  -6   9 92504.9 628.275  12
   4   6  -8 54507.1 488.671   5
  -4  -6   8 55027.2 512.613  10
  -4  -6   8 57155.8 566.108   4
  -4  -6   8 56047.2 499.297   7
  -4  -6   8 53161.9 505.307  12
  -4  -6   7 12646.0 242.070  10
  -4  -6   7 13661.4 288.317   4
  -4  -6   7 14088.9 247.579   7
  -4  -6   7 13125.5 261.212  12
  -4  -6   6 589.718 69.1832  10
  -4  -6   6 697.327 70.0133   7
  -4  -6   6 572.076 90.4284  12
  -4  -6   5 4497.51 168.341   4
  -4  -6   5 4156.01 168.592  12
  -4  -6   4 118666. 725.231   9
  -4  -6   4 119004. 816.643   4
  -4  -6   4 120328. 821.511  12
  -4  -6   4 120948. 698.169   6
  -4  -6   3 2072.38 108.690   9
  -4  -6   3 2173.88 117.634   4
  -4  -6   3 2190.51 102.146   6
  -4  -6   2 17457.9 288.928   9
  -4  -6   2 19439.3 296.664   8
  -4  -6   2 19146.1 304.980   4
  -4  -6   2 16585.3 290.705  12
  -4  -6   2 18263.0 282.131   6
  -4  -6   1 8194.56 205.041   9
  -4  -6   1 8076.83 203.394  12
  -4  -6   1 8128.99 196.698   6
  -4  -6   0 1994.54 114.778   9
  -4  -6   0 1943.07 99.5413   8
  -4  -6   0 1923.14 108.165  12
  -4  -6   0 1915.88 106.354   6
  -4  -6  -1 3815.85 144.006   9
  -4  -6  -1 3539.47 136.413   6
  -4  -6  -1 3598.47 130.937  12
  -4  -6  -2 2236.19 109.432   6
  -4  -6  -2 2309.76 100.735  12
  -4  -6  -3 20.3657 48.8915   6
  -4  -6  -3 73.9969 54.4320   9
  -4  -6  -4 325.206 51.6150   9
  -4  -6  -4 267.431 53.4053   6
  -4  -6  -5 1292.47 61.7503   9
  -4  -6  -6 57.8124 22.5547   6
  -4  -7  13 276.872 36.5067  10
   4   7 -12 2171.20 72.3336   5
  -4  -7  12 2011.50 80.3392  10
  -4  -7  12 2204.68 73.3848   4
  -4  -7  12 2096.44 74.7974   7
   4   7 -11 289.454 45.2266   5
  -4  -7  11 264.937 55.7872  10
  -4  -7  11 263.468 50.1861   4
  -4  -7  11 259.142 48.5843   7
  -4  -7  10 1425.63 87.3805  10
  -4  -7  10 1612.27 95.6533   4
  -4  -7  10 1478.18 83.5032   7
  -4  -7   9 63045.6 500.904  10
  -4  -7   9 63151.6 493.540   7
  -4  -7   8 2971.82 118.610  10
  -4  -7   8 3325.63 121.455   7
  -4  -7   8 2962.59 124.267  12
   4   7  -7 1111.99 85.8740   5
  -4  -7   7 1096.55 79.8281  10
  -4  -7   7 1114.44 79.7512   7
  -4  -7   7 1088.51 92.1842  12
   4   7  -6 15909.7 271.882   5
  -4  -7   6 16589.8 313.484   4
  -4  -7   6 15955.2 245.330   7
  -4  -7   5 1465.77 79.7026   6
   4   7  -5 1481.82 97.3294   5
  -4  -7   5 1477.77 104.896   4
  -4  -7   5 1454.83 108.744  12
   4   7  -4 1634.98 96.3068   5
  -4  -7   4 1565.60 89.8104   9
  -4  -7   4 1696.34 107.462   4
  -4  -7   4 1675.20 119.461  12
  -4  -7   4 1860.85 89.7387   6
  -4  -7   3 461.611 67.1710   9
  -4  -7   3 434.972 65.0864   4
  -4  -7   3 441.721 59.7474   6
  -4  -7   2 3183.45 127.602   9
  -4  -7   2 2883.51 132.183  12
  -4  -7   2 3194.90 121.311   6
  -4  -7   1 9370.03 206.643   9
  -4  -7   1 9509.45 207.534  12
  -4  -7   1 9572.24 202.461   6
  -4  -7   0 9441.96 204.195   9
  -4  -7   0 9916.91 202.069  12
  -4  -7   0 10016.9 203.340   6
  -4  -7  -1 11020.4 208.887   9
  -4  -7  -1 11186.2 197.542  12
  -4  -7  -1 10674.1 206.812   6
  -4  -7  -2 3163.97 112.412   6
  -4  -7  -2 3235.70 101.319  12
  -4  -7  -3 35140.2 315.380   9
  -4  -7  -3 35662.3 321.416   6
  -4  -7  -4 3556.80 85.2828   9
   4   8 -12 82.2229 23.1939   5
  -4  -8  11 16315.1 187.821  10
  -4  -8  11 16977.7 194.899   7
   4   8 -10 17878.0 222.993   5
  -4  -8  10 17316.2 213.511  10
  -4  -8  10 18063.7 222.505   7
  -4  -8   9 9.29529 42.3041  12
  -4  -8   9-11.5324 41.0991  10
   4   8  -9 15.0124 43.1454   5
  -4  -8   9 1.21819 37.2958   7
  -4  -8   9 15.8047 54.0455   4
   4   8  -8 782.963 68.0610   5
  -4  -8   8 790.815 62.8995   7
  -4  -8   8 840.847 74.0506  12
   4   8  -7 367.472 59.7032   5
  -4  -8   7 413.445 70.1398   4
  -4  -8   7 333.363 67.8210  12
   4   8  -6 3826.43 129.318   5
  -4  -8   6 3854.81 137.072  12
  -4  -8   5 1203.56 69.1396   6
   4   8  -5 1232.36 84.1525   5
  -4  -8   5 1335.28 91.9719   4
  -4  -8   5 1215.82 94.7665  12
   4   8  -4 345.800 59.4220   5
  -4  -8   4 410.529 54.2930   9
  -4  -8   4 418.849 58.7377   4
  -4  -8   4 421.162 78.1153  12
  -4  -8   4 416.915 50.5856   6
   4   8  -3 5688.02 148.407   5
  -4  -8   3 5746.80 148.893   9
  -4  -8   3 6181.13 143.558   4
  -4  -8   3 5867.83 143.205   6
  -4  -8   2 1592.84 89.4449   9
  -4  -8   2 1629.24 96.3408  12
  -4  -8   2 1536.54 80.4630   6
  -4  -8   1 8.96686 56.9059  12
  -4  -8   1 16.1831 41.6681   6
  -4  -8   1 11.2316 45.4351   9
  -4  -8   0 2.33928 47.8241  12
  -4  -8   0 27.1922 38.2678   6
  -4  -8   0 16.2318 45.3200   9
  -4  -8  -1 3444.80 105.332   9
  -4  -8  -1 3610.05 94.9401  12
  -4  -8  -2 17.9171 30.1943   6
   4   9 -11 62.0439 25.1989   5
   4   9 -10 1704.60 62.1089   5
  -4  -9  10 1838.37 69.9778   4
   4   9  -9 3263.21 90.7998   5
  -4  -9   9 3713.24 107.588   4
   4   9  -8 1757.96 75.4052   5
  -4  -9   8 1734.53 73.6954  12
  -4  -9   7 215.200 52.3382  12
   4   9  -7 281.974 45.9311   5
  -4  -9   7 289.069 51.5604   4
   4   9  -6 222.813 43.2326   5
  -4  -9   6 279.900 47.7087   4
  -4  -9   6 354.524 60.4136  12
  -4  -9   5 3246.46 90.3098   6
   4   9  -5 3131.52 101.007   5
  -4  -9   5 3464.61 102.453   4
  -4  -9   5 3211.50 111.845  12
  -4  -9   4 9749.16 155.223   6
   4   9  -4 9730.79 167.630   5
  -4  -9   4 9859.81 154.163   9
  -4  -9   4 9728.13 182.275  12
  -4  -9   3 6482.36 128.982   6
   4   9  -3 6495.65 133.855   5
  -4  -9   3 6599.79 130.653   9
  -4  -9   2 166.572 36.5634   6
   4   9  -2 192.802 37.9709   5
  -4  -9   2 165.814 38.1681   9
  -4  -9   2 227.832 50.0806  12
  -4  -9   1 515.967 44.2041   6
   4   9  -1 538.816 42.3422   5
  -4  -9   1 562.878 51.3569  12
  -4  -9   0 46.7559 25.5585   6
  -4  -9   0 50.0770 27.2365   9
   4  10  -8 4534.58 81.7850   5
   4  10  -6 1311.08 50.4137   5
  -4 -10   6 1247.97 56.4542  12
   4  10  -5 10511.5 130.232   5
  -4 -10   5 11244.7 153.900  12
  -4 -10   4 1911.48 68.8500  12
   5 -10   0 577.312 35.6411   3
  -5  10   0 396.195 47.7441  12
   5 -10   1 1261.18 55.7253   3
   5 -10   2 986.926 53.5277   3
   5 -10   3 522.215 43.7168   3
   5 -10   4 1102.17 74.3312  11
   5 -10   4 1429.45 64.0220   3
   5 -10   5 17.2817 47.9412  11
   5 -10   5 6.32794 27.5916   3
   5 -10   6 8512.56 172.250  11
   5 -10   6 9648.27 140.772   3
   5 -10   7 25452.7 279.030  11
   5 -10   8 11052.9 176.297  11
   5 -10   9 45105.8 322.730  11
  -5  10  -9 43963.0 319.723   8
  -5   9   3 1480.60 77.6169  12
   5  -9  -2 547.356 43.1649   3
  -5   9   2 376.990 68.4887  12
  -5   9   1 16.7525 66.0201  12
   5  -9  -1 3.82506 33.5203   3
   5  -9   0 1311.93 84.2483  11
  -5   9   0 1647.95 105.727  12
   5  -9   1 4520.95 153.033  11
  -5   9  -1 4721.78 152.622  12
   5  -9   2 9910.49 185.557   3
   5  -9   2 9525.66 179.698   4
   5  -9   3 32.1321 43.5879   4
   5  -9   3 34.2483 66.8098  11
   5  -9   3 50.6426 42.1218   3
   5  -9   4 3417.23 112.567   3
   5  -9   4 3478.07 111.420   4
   5  -9   5 2041.19 118.810  11
   5  -9   5 2089.10 88.7490   3
   5  -9   5 2133.50 87.9659   4
   5  -9   6 310.833 73.0385  11
   5  -9   6 276.644 45.8447   3
  -5   9  -6 297.581 58.9551   8
   5  -9   7 54370.6 397.116   3
  -5   9  -7 54542.4 479.312   8
   5  -9   8 4778.12 147.125  11
   5  -9   8 4915.15 113.193   3
   5  -9   9 2802.62 109.737  11
   5  -9   9 2732.70 77.0696   3
  -5   9  -9 2726.66 107.228   8
   5  -9  10 8149.15 153.403  11
  -5   9 -10 8368.08 157.746   8
  -5   9 -11 4712.67 102.770   8
  -5   8   5 118.913 43.2313  12
   5  -8  -5 236.843 27.3770   3
   5  -8  -4 72.7896 30.9797   3
   5  -8  -3 107.606 40.8083   3
  -5   8   3 116.914 75.2874  12
   5  -8  -2 1930.19 111.028  11
  -5   8   2 2187.00 135.703  12
   5  -8  -1 7402.76 171.923   3
  -5   8   1 7139.85 210.364  12
   5  -8   0 3474.84 158.677  11
  -5   8   0 3799.60 164.136  12
   5  -8   1 592.452 98.5288  11
   5  -8   1 659.203 68.4730   3
  -5   8  -1 574.875 88.7215  12
   5  -8   2 23681.2 369.941  11
   5  -8   2 23414.7 306.737   3
  -5   8  -2 22884.0 323.644  12
   5  -8   2 22684.4 298.812   4
   5  -8   3 47418.2 523.900  11
   5  -8   3 48010.8 446.078   3
   5  -8   3 46697.1 424.621   4
   5  -8   4 1872.83 129.843  11
   5  -8   4 2232.29 103.147   3
   5  -8   4 2035.75 96.8769   4
   5  -8   5 2230.89 133.269  11
   5  -8   5 2435.96 106.640   3
  -5   8  -5 2290.11 120.508   8
   5  -8   5 2311.27 94.6657   4
   5  -8   6 46.6750 76.9150  11
  -5   8  -6 57.8276 62.1367   8
   5  -8   6 98.3394 50.0801   3
   5  -8   7 61600.2 474.664   3
  -5   8  -7 60121.9 560.105   8
   5  -8   8 2310.69 93.3353   3
  -5   8  -8 2278.90 122.880   8
   5  -8   9 7864.07 147.551   3
  -5   8  -9 7337.63 185.450   8
   5  -8  10 107.266 55.7705  11
  -5   8 -10 127.798 53.7177   8
   5  -8  10 103.728 29.6889   3
   5  -8  11 18.7099 42.4859  11
  -5   8 -11 25.9864 38.2077   8
   5  -8  11 23.4030 17.3226   3
   5  -7  -6 1208.48 52.5915   3
  -5   7   6 710.418 63.9559  12
   5  -7  -5 36.2633 35.9044   3
  -5   7   5 54.0005 64.3748  12
   5  -7  -5 14.9577 34.3205  11
  -5   7   4 86.7520 81.0033  12
   5  -7  -4 53.6660 61.5731  11
   5  -7  -4 113.762 46.0961   3
   5  -7  -3 16.4644 74.6072  11
   5  -7  -3-1.52109 48.5481   3
   5  -7  -2 506.529 97.3828  11
   5  -7  -2 812.337 76.3331   3
  -5   7   2 684.923 107.658  12
   5  -7  -1 6926.56 227.101  11
  -5   7   1 7170.45 224.865  12
   5  -7   0 15840.0 328.694  11
  -5   7   0 16082.0 315.080  12
   5  -7   1 18272.3 344.316  11
  -5   7  -1 18339.6 326.465  12
   5  -7   1 18386.0 281.787   4
   5  -7   2 622.342 111.032  11
  -5   7  -2 643.307 88.9197  12
   5  -7   2 639.846 72.4406   4
   5  -7   3 5346.59 200.288  11
   5  -7   3 5289.75 152.319   4
  -5   7  -4 1050.35 96.9432   8
   5  -7   4 1202.95 77.9193   4
   5  -7   5 1166.49 88.6814   3
  -5   7  -5 1178.48 103.118   8
   5  -7   6 972.674 77.5130   3
  -5   7  -6 816.190 96.6476   8
   5  -7   7 4078.97 164.542  11
   5  -7   7 4259.78 136.557   3
  -5   7  -7 3902.17 160.979   8
   5  -7   8 7322.97 204.153  11
   5  -7   8 7461.36 169.481   3
  -5   7  -8 6906.43 201.943   8
   5  -7   9 1574.82 106.960  11
   5  -7   9 1555.35 80.6093   3
  -5   7  -9 1492.69 108.537   8
   5  -7  10 317.987 65.0393  11
   5  -7  10 300.268 43.4854   3
  -5   7 -10 282.880 65.6413   8
   5  -7  11 2536.97 92.9584  11
   5  -7  11 2657.72 75.3563   3
  -5   6   7 115.613 47.8657  12
   5  -6  -7 177.053 29.8331   3
  -5   6   6 261.461 71.2043  12
   5  -6  -6 160.578 55.1436  11
   5  -6  -6 367.860 47.7826   3
  -5   6   5 236.915 90.4519  12
   5  -6  -5 251.591 79.1805  11
   5  -6  -5 411.841 57.6693   3
  -5   6   4 85.8393 96.1885  12
   5  -6  -4 17.3159 83.4849  11
   5  -6  -4 19.2284 53.6961   3
   5  -6  -3 287.476 100.582  11
   5  -6  -3 426.126 65.2209   3
   5  -6  -2 932.420 124.031  11
   5  -6  -2 895.836 80.9233   3
  -5   6   2 958.626 128.070  12
   5  -6  -1 1171.90 130.702  11
   5  -6  -1 1486.51 99.1665   3
  -5   6   1 1262.91 127.834  12
   5  -6   0 14184.8 322.257  11
   5  -6   0 14038.9 259.056   3
  -5   6   0 14644.8 319.657  12
   5  -6   1 35171.4 402.799   3
  -5   6  -1 32247.7 451.709  12
   5  -6   2 845.123 82.9323   3
  -5   6  -2 659.451 89.0953  12
   5  -6   2 910.404 77.7916   4
  -5   6  -3 18662.5 328.807   8
   5  -6   3 18398.5 276.132   4
   5  -6   4 3976.98 176.953  11
   5  -6   4 4118.53 145.743   3
  -5   6  -4 3858.30 165.266   8
   5  -6   5 2049.75 141.278  11
   5  -6   5 2102.64 110.847   3
  -5   6  -5 2148.51 134.584   8
   5  -6   6 99.3607 95.5628  11
  -5   6  -6 152.786 81.6846   8
   5  -6   7 2617.98 141.191  11
  -5   6  -7 2556.99 144.060   8
   5  -6   8 22882.7 340.963  11
  -5   6  -8 22511.6 372.134   8
   5  -6   9 2.70389 68.4119  11
  -5   6  -9 14.1086 68.9643   8
   5  -6  10 629.921 74.4192  11
   5  -6  11 2320.45 93.1578  11
  -5   6 -11 2152.84 92.4158   8
   5  -6  12 5010.16 86.3778   3
  -5   5   8 93.4924 41.0993  12
   5  -5  -8 93.3196 33.4783  11
  -5   5   8 123.674 38.1639  10
   5  -5  -8 154.635 26.9651   3
   5  -5  -7 71.7890 36.0008   3
  -5   5   7 44.9953 61.4654  12
   5  -5  -7 26.9186 55.5461  11
   5  -5  -6 28.9039 41.8078   3
  -5   5   6 9.62976 77.2496  12
   5  -5  -6 26.3103 78.2644  11
   5  -5  -5 668.894 108.369  11
   5  -5  -5 982.786 77.0994   3
  -5   5   5 776.282 120.678  12
  -5   5   4 144.886 110.022  12
   5  -5  -4 109.616 100.201  11
   5  -5  -4 161.826 58.6260   3
   5  -5  -3 54.5252 103.766  11
   5  -5  -3 98.4452 58.6309   3
   5  -5  -2 1201.75 91.2345   3
  -5   5   2 1110.21 133.533  12
   5  -5  -1 648.407 75.4843   3
  -5   5   1 441.858 109.264  12
   5  -5   0 1113.44 124.709  11
   5  -5   0 1412.88 94.1713   3
  -5   5   0 1263.56 127.562  12
   5  -5   1 9505.52 262.122  11
   5  -5   1 9619.39 213.665   3
  -5   5  -1 9801.94 238.845  12
   5  -5   2 1990.63 143.328  11
   5  -5   2 2168.27 109.443   3
  -5   5  -2 1844.23 116.607   8
  -5   5  -2 1657.37 108.856  12
   5  -5   3 3544.22 171.321  11
   5  -5   3 3678.31 135.984   3
  -5   5  -3 3674.52 162.371   8
   5  -5   4 10202.9 257.985  11
   5  -5   4 10730.0 227.891   3
  -5   5  -4 10194.0 261.491   8
   5  -5   5 5365.32 201.548  11
  -5   5  -5 5865.27 208.667   8
   5  -5   6 39807.6 489.000  11
  -5   5  -6 39877.9 518.094   8
   5  -5   7 40283.7 468.916  11
   5  -5   7 41234.4 435.588   3
  -5   5  -7 41187.6 530.107   8
   5  -5   8 1129.78 100.327  11
   5  -5   8 1346.14 86.6942   3
  -5   5  -8 1202.99 112.733   8
   5  -5   9 1380.70 100.185  11
   5  -5   9 1654.51 90.9832   3
   5  -5  10 939.011 78.8160  11
   5  -5  10 1024.86 67.5042   3
  -5   5 -10 970.622 83.1317   8
   5  -5  11 60.2195 41.8502  11
  -5   5 -11 42.1428 41.7612   8
   5  -5  11 57.1998 32.9977   3
   5  -4  -9 1672.27 68.4985  11
  -5   4   9 1656.74 68.5269  10
  -5   4   8 32.7186 56.0083  12
   5  -4  -8 5.94403 28.2769   3
   5  -4  -8 7.79900 56.8676  11
   5  -4  -7 43.8123 37.6726   3
  -5   4   7-11.4891 72.8884  12
   5  -4  -7 45.3638 80.7469  11
  -5   4   7 36.9954 34.3380   4
   5  -4  -6 841.871 120.575  11
  -5   4   6 914.610 115.913  12
  -5   4   5 31.4199 103.931  12
   5  -4  -5 81.4604 48.5086   3
  -5   4   4 213.542 111.976  12
   5  -4  -4 279.064 60.6800   3
   5  -4  -3 1993.27 162.238  11
   5  -4  -3 2414.00 112.097   3
   5  -4  -2 2697.32 167.928  11
   5  -4  -2 2601.46 116.184   3
  -5   4   2 2746.48 176.122  12
   5  -4  -1 5192.72 209.923  11
   5  -4  -1 4992.01 154.712   3
  -5   4   1 5572.44 208.791  12
   5  -4   0 5521.36 209.302  11
  -5   4   0 5530.52 167.744   2
   5  -4   0 5431.43 158.526   3
  -5   4   0 5686.87 201.018  12
   5  -4   1 39344.2 498.306  11
  -5   4  -1 39548.6 444.529   2
   5  -4   1 39599.1 414.226   3
  -5   4  -1 38411.4 452.685   8
  -5   4  -1 38577.5 449.494  12
   5  -4   2 21659.4 371.726  11
  -5   4  -2 22883.9 340.780   2
   5  -4   2 22692.7 312.811   3
  -5   4  -2 20887.5 352.503   8
  -5   4  -2 20163.2 319.528  12
   5  -4   3 144.319 84.3737  11
  -5   4  -3 108.243 75.2095   8
   5  -4   3 96.3789 53.4954   3
   5  -4   4 8502.51 236.141  11
   5  -4   4 8995.74 203.611   3
  -5   4  -4 8372.83 242.803   8
   5  -4   5 39160.0 428.340   3
  -5   4  -5 38340.9 513.659   8
   5  -4   6 90862.1 729.555  11
   5  -4   6 92717.5 663.584   3
  -5   4  -6 92400.2 815.520   8
   5  -4   7 2024.13 122.352  11
  -5   4  -7 1868.51 136.821   8
   5  -4   8 47.5753 64.5389  11
   5  -4   8 34.4026 54.0508   3
   5  -4   9 118.365 64.3250  11
  -5   4  -9 100.984 68.4195   8
   5  -4   9 151.205 51.8203   3
   5  -4  10 190.952 46.3431   3
   5  -4  10 233.528 53.8530  11
  -5   4 -10 150.827 54.9274   8
  -5   4 -11 30.2938 30.1188   8
   5  -4  11 26.7880 30.7658   3
   5  -4  12 266.648 28.4808   3
   5  -3 -10 467.773 43.1625  11
  -5   3  10 383.729 39.5298  10
   5  -3  -9 374.631 65.2285  11
  -5   3   9 337.971 58.2128  10
   5  -3  -9 517.445 39.2942   3
  -5   3   9 381.763 46.5890   7
  -5   3   9 261.257 54.0592  12
   5  -3  -8 9.76626 30.5505   3
  -5   3   8 6.57215 64.7178  12
   5  -3  -7 397.266 51.3847   3
  -5   3   7 357.513 51.9987   4
  -5   3   7 390.543 91.4641  12
  -5   3   6 308.648 96.7703  12
   5  -3  -6 205.716 109.394  11
   5  -3  -6 425.876 60.7527   3
   5  -3  -5 688.189 134.089  11
   5  -3  -5 714.847 71.7424   3
  -5   3   5 608.211 116.973  12
  -5   3   4 71.3881 104.414  12
   5  -3  -4 74.5518 107.541  11
   5  -3  -4 178.181 53.9098   3
   5  -3  -3 15019.8 350.312  11
   5  -3  -3 17184.4 266.826   3
   5  -3  -2 23564.8 417.728  11
  -5   3   2 22796.0 397.746  12
   5  -3  -1 56492.8 617.552  11
  -5   3   1 59990.9 535.513   2
   5  -3  -1 55039.0 493.985   3
  -5   3   1 61110.6 612.716  12
   5  -3   0 4719.31 192.784  11
   5  -3   0 4890.70 144.525   3
  -5   3   0 4758.27 161.905   8
  -5   3   0 5001.81 184.098  12
   5  -3   1 12279.4 276.232  11
  -5   3  -1 12402.1 249.910   2
   5  -3   1 12386.9 224.995   3
  -5   3  -1 12691.7 258.578  12
   5  -3   2 384.950 88.1777  11
  -5   3  -2 460.653 60.6887   2
   5  -3   2 463.740 61.5769   3
  -5   3  -2 347.424 79.8068   8
  -5   3  -2 353.015 67.8099  12
   5  -3   3 997.671 103.500  11
   5  -3   3 1220.08 83.3192   3
  -5   3  -3 1239.10 88.3524   2
  -5   3  -3 1052.91 104.358   8
   5  -3   4 34062.3 440.734  11
   5  -3   4 34858.4 395.218   3
  -5   3  -4 35510.1 484.273   8
   5  -3   5 24724.3 376.362  11
   5  -3   5 26006.5 340.373   3
  -5   3  -5 25131.7 419.386   8
  -5   3  -5 24917.0 357.363  13
   5  -3   6 5494.86 185.236  11
   5  -3   6 5630.18 161.662   3
  -5   3  -6 5559.71 208.282   8
  -5   3  -6 5115.84 166.285  13
   5  -3   7 2070.78 119.692  11
   5  -3   7 2257.34 106.514   3
  -5   3  -7 2093.13 112.891  13
   5  -3   8 502.802 60.5790   3
   5  -3   8 518.534 74.9574  11
  -5   3  -8 619.694 92.1887   8
  -5   3  -8 497.457 70.0928  13
   5  -3   9 1679.99 87.0739   3
   5  -3   9 1638.63 91.8459  11
  -5   3  -9 1671.28 104.537   8
  -5   3  -9 1511.80 86.0669  13
  -5   3 -10 68.3789 45.1759   8
  -5   3 -10 78.5103 41.2257  13
   5  -3  10 69.6662 38.8221   3
   5  -3  11 13.0194 27.1832   3
  -5   2  10 10.2077 42.8825  10
  -5   2  10-3.00915 29.1470   7
  -5   2   9 4.87325 54.0276  12
   5  -2  -9-18.1979 64.8424  11
  -5   2   9-12.4361 59.1208  10
  -5   2   9-9.54882 38.8805   7
  -5   2   8 221.188 78.1579  12
   5  -2  -8 316.341 100.018  11
   5  -2  -8 395.562 46.2847   3
  -5   2   8 327.930 49.7926   4
   5  -2  -7 3128.87 108.531   3
  -5   2   7 3086.11 120.000   4
  -5   2   7 2901.78 153.143  12
   5  -2  -6 15725.6 368.716  11
   5  -2  -6 16676.7 255.693   3
  -5   2   6 16443.8 336.251  12
   5  -2  -5 2791.22 184.086  11
   5  -2  -5 2866.39 113.912   3
  -5   2   5 2726.76 169.305  12
   5  -2  -4 16291.0 374.476  11
   5  -2  -4 17024.3 261.608   3
   5  -2  -3 18899.4 381.748  11
  -5   2   3 18926.2 286.153   2
   5  -2  -3 18355.9 267.830   3
   5  -2  -2 1974.35 144.767  11
  -5   2   2 1483.67 88.9891   2
   5  -2  -2 1441.09 83.4433   3
  -5   2   2 1896.94 138.674  12
   5  -2  -1 256955. 1332.11  11
  -5   2   1 246307. 1146.11   2
   5  -2  -1 244907. 1071.80   3
  -5   2   1 246678. 1143.15   8
  -5   2   1 254251. 1313.48  12
   5  -2   0 111029. 821.475  11
  -5   2   0 110618. 744.421   2
   5  -2   0 112459. 674.431   3
  -5   2   0 109198. 765.328   8
  -5   2   0 110376. 801.020  12
   5  -2   1 383.998 81.7690  11
   5  -2   1 463.648 56.2999   3
  -5   2  -1 486.419 59.3316   2
  -5   2  -1 343.174 73.1450   8
  -5   2  -1 447.417 78.4177  12
   5  -2   2 3983.39 165.132  11
  -5   2  -2 4097.09 144.537   2
  -5   2  -2 4209.21 166.920   8
  -5   2  -2 3817.33 136.483  12
   5  -2   3 1041.00 102.609  11
   5  -2   3 1309.13 81.1489   3
  -5   2  -3 1318.38 88.8361   2
  -5   2  -3 1193.47 112.655   8
  -5   2  -3 1127.19 97.7671  13
   5  -2   4 34685.0 434.258  11
   5  -2   4 34598.1 384.664   3
  -5   2  -4 33577.6 470.557   8
  -5   2  -4 34000.3 422.717  13
   5  -2   5-13.5465 63.6882  11
  -5   2  -5 55.7150 80.9278   8
  -5   2  -5 1.04685 69.1149  13
   5  -2   5 7.65387 46.7743   3
   5  -2   6 489.847 63.8831   3
   5  -2   6 416.014 74.4234  11
  -5   2  -6 457.791 81.4740  13
  -5   2  -7 33.5929 72.0567   8
  -5   2  -7 67.2822 63.4922  13
   5  -2   7 117.763 52.3122   3
   5  -2   8 1837.92 91.4782   3
  -5   2  -8 1880.27 114.444   8
  -5   2  -8 1676.96 103.539  13
   5  -2   9 3225.32 104.331   3
  -5   2  -9 3039.12 114.906   8
  -5   2  -9 2968.97 113.981  13
   5  -2  10 1886.49 73.8369   3
  -5   2 -10 1661.75 63.7609   8
  -5   2 -10 1848.79 79.8668  13
   5  -2  11 26920.2 213.001   3
   5  -1 -11 81.8182 38.4422  11
  -5   1  11 93.9107 35.3032  10
   5  -1 -10 2681.47 113.955  11
  -5   1  10 2810.89 110.579  10
  -5   1  10 2942.59 94.0663   7
   5  -1  -9 5258.31 181.672  11
  -5   1   9 5576.82 165.136  10
  -5   1   9 5329.95 138.168   7
  -5   1   9 5112.54 157.578  12
   5  -1  -8 1274.80 125.435  11
  -5   1   8 1169.63 78.9066   4
  -5   1   8 1217.68 80.9966   7
  -5   1   8 1283.84 112.231  12
   5  -1  -7 3283.23 181.440  11
  -5   1   7 3319.58 132.205   4
  -5   1   7 3277.27 122.042   7
  -5   1   7 3600.79 168.013  12
   5  -1  -6 2367.82 175.053  11
  -5   1   6 2686.79 125.175   4
  -5   1   6 2672.15 162.552  12
   5  -1  -5 1376.72 148.933  11
  -5   1   5 1236.71 136.897  12
   5  -1  -4 5464.40 220.564  11
   5  -1  -4 5773.37 148.026   3
   5  -1  -3 22819.9 403.464  11
   5  -1  -3 23285.0 287.492   3
   5  -1  -2 435.617 94.1402  11
  -5   1   2 332.068 50.9955   2
   5  -1  -2 374.821 50.1496   3
  -5   1   2 427.694 59.0277   8
  -5   1   2 420.562 98.3742  12
   5  -1  -1 10197.7 261.121  11
   5  -1  -1 10103.9 190.344   3
  -5   1   1 9989.39 214.289   2
  -5   1   1 10064.5 220.509   8
   5  -1   0 7087.85 207.726  11
   5  -1   0 7162.06 160.918   3
  -5   1   0 6936.61 185.974   2
  -5   1   0 6824.97 194.179   8
  -5   1   0 7504.37 206.880  12
   5  -1   1 6116.47 190.438  11
   5  -1   1 6114.37 150.791   3
  -5   1  -1 6093.42 192.536   8
  -5   1  -1 5525.49 166.188  12
   5  -1   2 5877.55 184.912  11
   5  -1   2 6053.13 151.865   3
  -5   1  -2 5948.67 174.316   2
  -5   1  -2 6014.81 203.475   8
  -5   1  -2 5482.13 157.767  12
   5  -1   3 2301.77 122.377  11
   5  -1   3 2571.44 105.219   3
  -5   1  -3 2637.03 116.723   2
  -5   1  -3 2413.13 137.697   8
  -5   1  -3 2224.33 122.840  13
   5  -1   4 7051.59 170.609   3
  -5   1  -4 6782.26 221.504   8
  -5   1  -4 6646.66 197.301  13
   5  -1   5 774.104 67.1055   3
  -5   1  -5 633.640 89.7592  13
   5  -1   6 2446.06 103.680   3
  -5   1  -6 2522.69 107.356   5
  -5   1  -6 2545.11 137.451   8
  -5   1  -6 2422.37 131.481  13
   5  -1   7 520.535 58.5332   3
  -5   1  -7 514.680 61.4574   5
  -5   1  -7 517.362 76.7988   8
  -5   1  -7 513.193 79.5103  13
  -5   1  -8-2.83258 41.7677   5
  -5   1  -8-7.33332 47.9641   8
  -5   1  -8 4.24811 60.3554  13
   5  -1   8 5.17026 37.5624   3
   5  -1   9 2304.61 83.0887   3
  -5   1  -9 2375.62 87.1003   5
  -5   1  -9 2304.03 82.8954   8
  -5   1  -9 2343.58 100.859  13
   5  -1  10 11750.1 150.226   3
  -5   1 -10 11618.6 150.936   5
  -5   1 -10 12010.0 174.554  13
   5   0 -11 87.3663 45.2789  11
  -5   0  11 68.8164 42.9884  10
  -5   0  11 56.3249 30.5703   7
  -5   0  10 142.174 48.9539  12
   5   0 -10 196.222 67.7554  11
  -5   0  10 209.385 60.3849  10
  -5   0  10 260.454 47.8749   7
   5   0  -9 6912.66 208.819  11
  -5   0   9 7389.35 190.151  10
  -5   0   9 8058.58 172.889   4
  -5   0   9 7438.23 163.888   7
  -5   0   9 6406.49 177.312  12
   5   0  -8 32551.9 471.732  11
  -5   0   8 32777.7 373.841   4
  -5   0   8 31894.6 352.366   7
  -5   0   8 32484.8 408.035  12
  -5   0   7 57473.4 519.678   4
  -5   0   7 56509.4 474.822   7
   5   0  -6 2683.81 172.300  11
  -5   0   6 2940.34 130.758   4
  -5   0   6 3087.52 168.300  12
  -5   0   5 42.6526 94.7651  12
   5   0  -5 11.9996 91.0543  11
  -5   0   5 3.05586 56.6580   4
  -5   0   4 92.7021 92.8678  12
   5   0  -4 76.7473 88.0298  11
  -5   0   4 62.4496 36.0405   2
   5   0  -3 23569.2 398.868  11
  -5   0   3 23477.2 330.998   2
   5   0  -2 26077.1 411.576  11
  -5   0   2 26919.7 360.144   2
  -5   0   2 25732.9 398.524  12
   5   0  -1 1737.78 120.484  11
  -5   0   1 1918.80 100.458   2
  -5   0   1 1605.56 100.262   8
  -5   0   1 1705.20 120.715  12
   5   0   0 14138.9 287.158  11
  -5   0   0 14242.2 259.939   2
  -5   0   0 13836.6 269.661   8
  -5   0   0 14138.0 268.816  12
  -5   0  -1 25999.1 352.091   2
  -5   0  -1 25500.1 319.755   4
  -5   0  -1 25096.9 373.818   8
  -5   0  -1 24508.2 332.735  12
  -5   0  -2 12383.9 243.656   2
  -5   0  -2 11716.8 267.306   8
  -5   0  -2 11739.3 258.967  13
   5   0   3 15354.7 234.029   3
  -5   0  -3 15839.8 257.209   5
  -5   0  -3 15220.1 288.949  13
   5   0   4 6469.88 155.847   3
  -5   0  -4 6422.66 170.498   5
  -5   0  -4 6037.08 194.252  13
   5   0   5 6219.72 151.312   3
  -5   0  -5 6394.78 169.701   5
  -5   0  -5 6310.10 197.610   8
  -5   0  -5 6386.28 199.378  13
   5   0   6 1480.33 79.5178   3
  -5   0  -6 1532.19 90.6763   5
  -5   0  -6 1570.31 102.270   8
  -5   0  -6 1538.69 113.299  13
   5   0   7 470.201 51.0689   3
  -5   0  -7 468.521 56.5645   5
  -5   0  -7 502.955 64.8497   8
  -5   0  -7 462.214 79.7977  13
  -5   0  -8 69.7900 41.1931   5
  -5   0  -8 61.3456 36.3561   8
  -5   0  -8 45.5873 59.2310  13
   5   0   8 34.5249 31.9213   3
  -5   0  -9 52894.1 373.529   5
  -5   0  -9 51611.1 400.513  13
  -5   0 -10 3.30497 25.3114   6
  -5   0 -10 17.7539 31.6574  13
   5   1 -12 134.868 29.3904  11
  -5  -1  12 185.911 34.4201  10
  -5  -1  11 1610.05 84.0336  10
  -5  -1  11 1737.35 71.1690   7
   5   1 -10 1058.85 89.9140  11
  -5  -1  10 1132.76 89.1281  10
  -5  -1  10 1277.29 70.9253   4
  -5  -1  10 1129.53 70.8771   7
  -5  -1  10 913.584 72.2098  12
   5   1  -9 3735.01 157.452  11
  -5  -1   9 4427.28 139.142   4
  -5  -1   9 4164.07 127.380   7
  -5  -1   9 3695.22 139.397  12
   5   1  -8 457.356 95.0635  11
  -5  -1   8 462.317 88.7037  10
  -5  -1   8 466.092 68.3624   4
  -5  -1   8 408.255 58.1466   7
  -5  -1   8 417.021 84.3277  12
   5   1  -7 757.012 114.100  11
  -5  -1   7 716.839 102.189  10
  -5  -1   7 844.442 86.9426   4
  -5  -1   7 809.510 69.6683   7
  -5  -1   7 821.544 103.711  12
   5   1  -6 6686.67 234.812  11
  -5  -1   6 6455.39 201.844  10
   5   1  -5 28911.5 458.746  11
  -5  -1   5 29181.5 391.580   4
  -5  -1   5 29057.9 434.644  12
  -5  -1   4 243.351 97.0006  12
   5   1  -4 297.709 85.2007  11
  -5  -1   4 290.694 64.7910  10
  -5  -1   4 247.836 49.9613   8
  -5  -1   3 82.7819 82.9989  12
   5   1  -3 83.8424 70.0283  11
  -5  -1   3 25.9080 53.9673  10
   5   1  -3 17.5608 31.7832   5
  -5  -1   3 55.6550 38.4882   2
  -5  -1   3 48.2572 50.2987   8
  -5  -1   3 35.2973 57.2464   4
  -5  -1   2 16374.8 284.111   4
  -5  -1   2 15729.3 268.010   8
  -5  -1   2 15868.6 304.030  12
  -5  -1   1 364.814 54.7929   2
  -5  -1   1 337.410 59.6400   4
  -5  -1   1 371.688 64.6492   8
  -5  -1   1 346.753 83.6658  12
  -5  -1   0 4665.67 154.667   2
  -5  -1   0 4413.30 139.621   4
  -5  -1   0 4568.35 159.458   8
  -5  -1  -1 9817.60 220.654   2
  -5  -1  -1 8703.69 183.922   4
  -5  -1  -1 9430.65 226.573   8
  -5  -1  -1 8373.16 200.277  12
  -5  -1  -2 7647.03 211.646   8
  -5  -1  -2 8159.67 186.489  12
  -5  -1  -3 10394.9 218.451   5
  -5  -1  -3 9517.21 237.995  13
  -5  -1  -4 4609.62 149.685   5
  -5  -1  -4 4195.65 156.673   8
  -5  -1  -4 4081.80 168.225  13
  -5  -1  -5 12647.2 236.775   5
  -5  -1  -5 12071.2 242.788   8
  -5  -1  -5 12031.0 256.059  13
  -5  -1  -6 4949.80 149.048   5
  -5  -1  -6 4751.40 142.358   8
  -5  -1  -6 4697.97 164.284  13
  -5  -1  -7 3490.28 105.507   8
  -5  -1  -7 3605.36 136.917  13
  -5  -1  -8 314.233 33.8881   9
  -5  -1  -8 362.726 47.2247   5
  -5  -1  -8 416.748 62.0833  13
  -5  -1  -9 8896.29 147.771  13
  -5  -1  -9 8762.99 143.090   6
   5   2 -12 78.9682 25.5236  11
  -5  -2  12 99.1686 34.2723  10
   5   2 -11 138.891 45.7314  11
  -5  -2  11 138.689 50.6724  10
  -5  -2  11 134.458 36.6419   7
   5   2 -10 3362.89 125.831  11
  -5  -2  10 4254.64 123.115   4
  -5  -2  10 4036.11 117.263   7
  -5  -2  10 3001.86 110.809  12
   5   2  -9 11161.5 237.817  11
  -5  -2   9 12569.3 242.589  10
  -5  -2   9 13017.2 233.004   4
  -5  -2   9 12560.4 212.656   7
  -5  -2   9 11163.7 224.030  12
  -5  -2   8 71.2155 74.1454  12
   5   2  -8-14.9263 70.4272  11
  -5  -2   8 44.6467 73.4068  10
  -5  -2   8 75.0998 45.7594   7
  -5  -2   8 103.005 62.4469   4
   5   2  -7 1261.64 115.636  11
  -5  -2   7 1418.17 108.741  10
  -5  -2   7 1338.14 98.4461   4
  -5  -2   7 1350.72 116.016  12
   5   2  -6 1363.78 74.6265   5
   5   2  -6 1336.31 119.578  11
  -5  -2   6 1279.55 102.809  10
  -5  -2   6 1490.71 103.043   4
  -5  -2   6 1354.76 125.888  12
  -5  -2   5 115.434 87.1306  12
  -5  -2   5 72.6452 60.8440  10
   5   2  -5 106.071 42.5681   5
  -5  -2   5 40.9013 43.2667   8
  -5  -2   5 93.3921 63.7806   4
   5   2  -4 481.411 56.8099   5
  -5  -2   4 368.484 65.3229  10
  -5  -2   4 432.341 70.4781   4
  -5  -2   4 370.696 60.7554   8
  -5  -2   4 388.572 97.9344  12
  -5  -2   3 1775.59 107.950   4
  -5  -2   3 1854.94 101.160   8
  -5  -2   3 1755.64 123.844  12
  -5  -2   2 97081.0 697.809   4
  -5  -2   2 95896.8 682.416   8
  -5  -2   2 95118.6 726.075  12
  -5  -2   1-2.04395 74.7434  12
  -5  -2   1 49.1403 63.2629   8
  -5  -2   1 42.7530 49.2246   4
  -5  -2   0 258.651 74.0768  12
  -5  -2   0 296.403 51.6719   4
  -5  -2   0 240.414 70.3014   8
  -5  -2  -1 511.523 63.8156   6
  -5  -2  -1 487.035 71.4123  12
  -5  -2  -2 1498.11 97.6642   5
  -5  -2  -2 1372.26 101.941   8
  -5  -2  -2 1170.44 82.5980  12
  -5  -2  -3 405.342 66.7236   5
  -5  -2  -3 410.302 72.6421   8
  -5  -2  -4 1448.30 90.4790   5
  -5  -2  -4 1566.72 97.5287   8
  -5  -2  -5 210.381 57.8779   5
  -5  -2  -5 190.646 51.4144   8
  -5  -2  -6 441.095 61.3718   5
  -5  -2  -6 356.223 46.8351   8
  -5  -2  -7 874.225 55.6942   9
  -5  -2  -7 1017.40 66.1081   5
  -5  -2  -7 899.876 67.1933   6
  -5  -2  -8 900.992 51.8842   5
  -5  -2  -8 905.461 55.9754   6
  -5  -3  12-35.7085 35.2375  10
  -5  -3  11 4071.23 100.589   4
  -5  -3  11 4072.42 99.3858   7
   5   3 -10 1337.70 77.0365  11
  -5  -3  10 1754.32 99.2258  10
  -5  -3  10 2021.35 91.2597   4
  -5  -3  10 1801.64 80.2339   7
  -5  -3  10 1284.09 81.1727  12
  -5  -3   9 227.495 66.1243  12
  -5  -3   9 237.733 70.6718  10
  -5  -3   9 301.277 61.6292   4
  -5  -3   9 232.797 47.1476   7
   5   3  -8 6391.96 142.338   5
  -5  -3   8 6309.63 180.822  10
  -5  -3   8 6150.87 150.057   7
  -5  -3   8 5957.77 182.557  12
   5   3  -7 505.056 55.7906   5
  -5  -3   7 565.280 75.8658  10
  -5  -3   7 589.773 84.0404   4
  -5  -3   7 592.783 96.0269  12
  -5  -3   6 66.5763 80.5609  12
  -5  -3   6 35.5450 53.6858  10
   5   3  -6 46.8008 43.1469   5
  -5  -3   6 53.2427 66.9576   4
   5   3  -5 858.809 69.9238   5
  -5  -3   5 812.361 78.5911  10
  -5  -3   5 865.599 76.6464   8
  -5  -3   5 872.759 112.877  12
   5   3  -4 5148.53 144.362   5
  -5  -3   4 5477.81 178.885   4
  -5  -3   4 5231.16 156.753   8
  -5  -3   3 15515.6 291.662   4
  -5  -3   3 13971.6 258.414   8
  -5  -3   2 32793.1 393.336   8
  -5  -3   2 33670.3 429.329  12
  -5  -3   1 774.475 73.1271   4
  -5  -3   1 692.777 79.1082   8
  -5  -3   1 692.737 92.7531  12
  -5  -3   0 3508.39 140.845  12
  -5  -3   0 3808.99 128.556   6
  -5  -3  -1 4418.28 154.254   8
  -5  -3  -1 4165.04 140.525   6
  -5  -3  -1 4002.41 137.793  12
  -5  -3  -2 2304.78 111.754   8
  -5  -3  -2 2263.08 126.172  13
  -5  -3  -2 2349.24 111.587   6
  -5  -3  -3 5206.34 158.807   5
  -5  -3  -3 4833.34 146.029   8
  -5  -3  -3 5044.30 168.434  13
  -5  -3  -3 5032.60 156.693   6
  -5  -3  -4 6910.34 174.294   5
  -5  -3  -4 6518.75 153.723   8
  -5  -3  -4 7243.60 186.956  13
  -5  -3  -4 6853.32 174.724   6
  -5  -3  -5 19506.6 270.351   5
  -5  -3  -5 18746.0 221.589   8
  -5  -3  -5 19751.9 283.495  13
  -5  -3  -5 19106.6 269.048   6
  -5  -3  -6 2034.08 81.5692   9
  -5  -3  -6 2279.94 93.0203   5
  -5  -3  -6 2211.72 96.8556  13
  -5  -3  -6 2238.93 93.2446   6
  -5  -3  -7 423.465 48.1120  13
  -5  -3  -7 361.460 40.6838   6
  -5  -4  11 362.776 54.8628  10
  -5  -4  11 342.624 36.2847   7
   5   4 -10 1099.20 52.0979   5
  -5  -4  10 998.424 78.7741  10
  -5  -4  10 1117.99 63.8901   7
   5   4  -9 59149.3 413.315   5
  -5  -4   9 57427.0 483.090  10
  -5  -4   9 59665.8 510.851   4
  -5  -4   9 57584.7 426.407   7
  -5  -4   9 56011.3 461.382  12
   5   4  -8 25014.7 281.939   5
  -5  -4   8 24034.4 314.027  10
  -5  -4   8 24904.2 334.070  12
   5   4  -7 2509.91 102.775   5
  -5  -4   7 2289.53 111.210  10
  -5  -4   7 2314.21 127.772  12
  -5  -4   6 32.9663 85.0782  12
  -5  -4   6 39.1924 51.8265  10
   5   4  -6 30.2215 44.3611   5
  -5  -4   5 41.6242 86.4972  12
   5   4  -5 117.298 50.1651   5
  -5  -4   5 126.810 66.0443   4
   5   4  -4 134086. 753.804   5
  -5  -4   4 132067. 863.300   4
  -5  -4   4 133693. 799.075   8
  -5  -4   3 1480.37 96.8744   4
  -5  -4   3 1539.69 103.442   8
  -5  -4   2 7113.53 192.398   8
  -5  -4   2 6988.14 195.762  12
  -5  -4   1 4109.01 135.226   4
  -5  -4   1 3885.68 124.627   6
  -5  -4   0 1565.60 99.6254   8
  -5  -4   0 1423.95 96.7864  12
  -5  -4   0 1533.18 85.5438   6
  -5  -4  -1 1272.87 86.8519   8
  -5  -4  -1 1310.25 83.9183   6
  -5  -4  -1 1153.78 83.2877  12
  -5  -4  -2-7.49869 30.1235  12
  -5  -4  -2-11.4061 46.8028   6
  -5  -4  -2 28.8931 46.8123   8
  -5  -4  -3 33.9288 42.6999   6
  -5  -4  -3 63.6158 40.7174   8
  -5  -4  -4 2436.30 99.2865   9
  -5  -4  -4 2247.42 78.2532   8
  -5  -4  -4 2471.94 100.896   6
  -5  -4  -5 233.549 43.4364   9
  -5  -4  -5 294.699 47.6460   6
  -5  -4  -6 539.516 43.8064   6
  -5  -5  11 2959.54 89.3993  10
  -5  -5  11 3571.84 93.5678   4
  -5  -5  10 154.082 42.0237  12
   5   5 -10 164.534 31.3180   5
  -5  -5  10 165.163 48.5540  10
  -5  -5  10 232.843 48.3545   4
  -5  -5  10 153.973 31.3207   7
  -5  -5   9 42389.7 377.394  10
  -5  -5   9 41988.2 371.784  12
   5   5  -8 6585.42 145.315   5
  -5  -5   8 6194.53 154.143  10
   5   5  -7 1084.46 72.6748   5
  -5  -5   7 979.822 72.5402  10
  -5  -5   7 1114.29 92.4076   4
  -5  -5   7 1040.67 94.7764  12
  -5  -5   6 195.164 79.0637  12
   5   5  -6 288.066 53.0990   5
  -5  -5   6 220.850 70.4090   4
   5   5  -5 2782.03 114.597   5
  -5  -5   5 2900.90 133.662   4
  -5  -5   5 2543.09 139.896  12
   5   5  -4 1187.55 84.6896   5
  -5  -5   4 1235.58 91.1082   4
  -5  -5   3 15.5556 45.4193   9
  -5  -5   3 13.7369 56.5343   8
  -5  -5   3 9.17199 48.3788   4
  -5  -5   2-111.052 80.4035  12
  -5  -5   2 5.19243 43.6480   4
  -5  -5   1 2285.18 108.708   8
  -5  -5   1 2117.16 110.770  12
  -5  -5   1 2330.82 99.1796   6
  -5  -5   0 1179.36 81.0263   8
  -5  -5   0 1196.37 85.6776  12
  -5  -5   0 1321.59 80.3260   6
  -5  -5  -1 3358.68 125.801   9
  -5  -5  -1 3585.55 118.208   8
  -5  -5  -1 3264.96 112.095  12
  -5  -5  -1 3671.08 120.548   6
  -5  -5  -2 528.465 62.9431   9
  -5  -5  -2 566.762 54.1059   8
  -5  -5  -2 623.342 61.0285   6
  -5  -5  -3 16852.8 227.269   6
  -5  -5  -4 525.534 49.4259   9
  -5  -5  -4 555.201 52.3336   6
  -5  -6  11 54307.3 329.061   4
   5   6 -10 29788.6 241.801   5
  -5  -6  10 26751.6 241.289  10
   5   6  -9 385.874 43.1431   5
  -5  -6   9 365.957 44.2687  10
  -5  -6   9 363.612 56.6496   4
  -5  -6   9 280.066 47.1248  12
   5   6  -8 1828.56 80.2737   5
  -5  -6   8 1591.58 86.8091  12
   5   6  -7 2082.81 90.2578   5
  -5  -6   7 1643.22 98.8434  12
   5   6  -6 2304.09 97.5412   5
  -5  -6   6 2399.86 114.774   4
  -5  -6   5 30.3112 63.0907  12
   5   6  -5 59.5832 44.7094   5
  -5  -6   5 70.2648 51.9178   4
   5   6  -4 1355.24 84.9858   5
  -5  -6   4 1414.44 91.6877   4
  -5  -6   3 607.792 62.8680   9
  -5  -6   3 785.434 67.4737   4
  -5  -6   3 631.599 80.0628  12
  -5  -6   2 105.265 63.3478  12
  -5  -6   2 87.3897 37.1219   6
  -5  -6   2 54.0422 44.0171   9
  -5  -6   1 89.7087 56.5167  12
  -5  -6   1 110.282 38.4217   6
  -5  -6   1 104.798 49.2922   9
  -5  -6   0 395.818 58.1233   9
  -5  -6   0 385.949 56.2212  12
  -5  -6   0 420.351 50.8292   6
  -5  -6  -1 17282.9 233.599   9
  -5  -6  -1 16814.0 198.015  12
  -5  -6  -2 207.548 44.9583   9
  -5  -6  -2 222.468 39.5018   6
  -5  -6  -3 5584.84 109.118   9
  -5  -6  -3 6442.00 114.703   6
   5   7 -10 148.365 23.1424   5
  -5  -7  10 223.489 32.2064   4
   5   7  -9 900.348 48.6900   5
  -5  -7   9 1087.95 64.0303   4
   5   7  -8 14729.9 187.823   5
  -5  -7   8 13012.7 182.312  12
   5   7  -7 596.628 52.8851   5
  -5  -7   7 600.743 60.9174   4
  -5  -7   7 504.811 61.1861  12
  -5  -7   6-19.1907 55.7311  12
   5   7  -6 3.43814 36.5369   5
  -5  -7   6 1.45395 40.0449   4
  -5  -7   5 2394.79 97.3658   4
  -5  -7   5 1945.34 100.129  12
  -5  -7   4 577.384 52.2032   4
  -5  -7   3 3.20152 54.9529  12
   5   7  -3 2.38647 39.4311   5
  -5  -7   3 23.1187 33.0881   9
   5   7  -2 412.420 49.2908   5
  -5  -7   2 394.039 48.4456   9
  -5  -7   2 403.442 59.3616  12
  -5  -7   2 414.337 40.6808   6
   5   7  -1 1626.09 71.4880   5
  -5  -7   1 1508.63 72.8643   9
  -5  -7   1 1400.65 72.1519  12
  -5  -7   1 1525.70 62.2812   6
  -5  -7   0 382.166 41.6062  12
  -5  -7   0 477.245 39.7138   6
  -5  -7  -1 55458.1 346.516   9
  -5  -7  -1 55128.5 320.505   6
   5   8  -8 291.627 31.6205   5
  -5  -8   8 410.518 38.1815   4
  -5  -8   7 1389.95 61.8958   4
  -5  -8   7 1028.56 55.7838  12
  -5  -8   6-11.7323 39.3369  12
   5   8  -6 27.0377 27.4931   5
  -5  -8   6 22.5075 24.5982   4
   5   8  -5 4059.95 96.7457   5
  -5  -8   5 3408.12 100.733  12
   5   8  -4 689.455 47.2471   5
   5   8  -3 933.580 50.9567   5
  -5  -8   3 806.648 54.9072  12
  -5  -8   2 57.8163 30.0525  12
   5   8  -2 63.5885 26.3503   5
   5   8  -1 7033.57 104.884   5
   6  -9   1 15867.5 164.628   3
   6  -9   2 13.8470 22.5818   3
   6  -9   3 216.106 51.0764  11
   6  -9   3 483.400 39.0254   3
   6  -9   4 507.124 59.3979  11
   6  -9   4 898.762 47.5713   3
   6  -9   5 12993.4 200.305  11
   6  -9   5 16809.0 172.573   3
   6  -9   6 296.141 48.4000  11
   6  -9   6 398.850 30.7789   3
   6  -8  -2 990.810 45.1871   3
   6  -8  -1 3223.86 108.522  11
   6  -8   0 23309.4 296.982  11
   6  -8   1 17156.1 265.980  11
   6  -8   2 4785.91 154.362  11
   6  -8   3 144.869 69.2261  11
   6  -8   4 209.817 68.3484  11
   6  -8   5 3282.31 95.8024   3
   6  -8   6 243.123 39.0785   3
   6  -8   7 261.359 33.4500   3
   6  -8   7 179.953 51.9537  11
  -6   8  -7 152.431 35.2913   8
   6  -8   8 617.921 54.0856  11
  -6   8  -8 538.226 40.4518   8
   6  -7  -4 29.3787 21.7079   3
  -6   7   4-3.74310 37.5345  12
   6  -7  -3 277.451 54.1337  11
  -6   7   3 314.065 55.3511  12
   6  -7  -2 2393.11 118.795  11
  -6   7   2 2419.77 100.583  12
   6  -7  -1 8713.80 215.689  11
   6  -7  -1 10501.7 178.665   3
  -6   7   0 61.5145 50.1429  12
   6  -7   0 89.9710 73.9047  11
   6  -7   0 125.106 46.7228   3
   6  -7   1 15764.7 292.466  11
   6  -7   1 17830.5 241.460   3
   6  -7   2 21.8053 45.6865   3
   6  -7   3 1203.73 74.9698   3
   6  -7   4 2901.03 134.732  11
   6  -7   4 3573.68 115.076   3
   6  -7   5 980.992 93.9480  11
  -6   7  -5 880.090 71.6770   8
   6  -7   6 367.664 72.4634  11
   6  -7   6 295.434 47.9078   3
  -6   7  -6 323.533 56.3496   8
   6  -7   7 928.784 77.3161  11
  -6   7  -7 912.735 68.6438   8
   6  -7   8 5.24324 43.7784  11
  -6   7  -8 22.1364 37.0977   8
   6  -7   9 522.207 47.5610  11
  -6   7  -9 539.165 44.6854   8
   6  -6  -5 183.715 41.3467  11
   6  -6  -5 452.774 32.4654   3
   6  -6  -4 40.5150 27.4111   3
  -6   6   4 61.3669 57.0703  12
   6  -6  -4 39.8441 56.3778  11
  -6   6   3-20.0140 63.3991  12
   6  -6  -3-83.6068 80.6978  11
   6  -6  -3-2.79671 40.3256   3
   6  -6  -2 1669.70 126.580  11
  -6   6   2 1621.77 107.819  12
   6  -6  -1 2677.97 102.184   3
  -6   6   1 1938.43 112.369  12
  -6   6   0 181.515 66.7477  12
   6  -6   0 370.835 57.0800   3
   6  -6   1 1012.07 114.785  11
   6  -6   1 987.501 74.0579   3
  -6   6  -1 712.234 68.8124  12
   6  -6   2 298.383 89.9235  11
   6  -6   2 322.882 58.9621   3
   6  -6   3 1942.07 129.805  11
   6  -6   3 2212.45 100.513   3
   6  -6   4 6032.30 190.172  11
  -6   6  -4 6255.99 170.174   8
   6  -6   5 19219.2 307.679  11
  -6   6  -5 19888.5 296.426   8
   6  -6   6 13298.4 206.315   3
  -6   6  -6 12648.0 235.355   8
   6  -6   7 1241.68 87.0008  11
   6  -6   7 1355.73 70.1752   3
  -6   6  -7 1357.59 87.6611   8
   6  -6   8 19.0107 47.5011  11
  -6   6  -8 17.9853 43.2558   8
   6  -6   8 36.0101 32.9484   3
   6  -6   9 108.554 27.3684   3
  -6   6  -9 92.0689 36.6314   8
  -6   5   6 70.0988 45.5135  12
   6  -5  -6 53.2488 41.1671  11
   6  -5  -6 120.007 22.8841   3
   6  -5  -5 3442.45 89.5905   3
  -6   5   5 3086.33 90.0679   4
   6  -5  -4 877.624 59.4278   3
  -6   5   4 644.541 89.7361  12
   6  -5  -3 2747.54 101.114   3
  -6   5   3 2016.61 124.292  12
   6  -5  -2 1373.43 128.386  11
   6  -5  -2 1706.39 88.3680   3
  -6   5   2 1324.99 109.009  12
   6  -5  -1 2347.39 149.954  11
   6  -5  -1 2092.77 95.7242   3
  -6   5   1 2056.42 122.784  12
   6  -5   0 1664.87 139.853  11
   6  -5   0 1792.98 91.3460   3
  -6   5   0 1393.89 102.390  12
  -6   5  -1 96.1664 52.4265  12
   6  -5   1 41.8253 88.0699  11
   6  -5   1 64.4478 49.4415   3
   6  -5   2 11.2646 77.0973  11
  -6   5  -2-24.2363 47.6418   8
   6  -5   2 8.53923 49.7759   3
   6  -5   3 263.578 55.3884   3
   6  -5   3 291.897 84.4797  11
  -6   5  -3 253.392 64.4338   8
   6  -5   4 16678.1 250.135   3
  -6   5  -4 16303.8 284.748   8
   6  -5   5 3996.51 152.146  11
   6  -5   5 4305.20 129.229   3
  -6   5  -5 4238.48 154.739   8
   6  -5   6-12.1257 61.5276  11
  -6   5  -6 9.32600 60.6259   8
   6  -5   6 21.8052 42.7678   3
   6  -5   7 8.99211 53.3766  11
  -6   5  -7-9.22675 54.7639   8
   6  -5   7 11.0354 38.2250   3
   6  -5   8 290.479 51.0450  11
   6  -5   8 359.025 42.3797   3
  -6   5  -8 298.141 57.5091   8
   6  -5   9 180.005 29.0338   3
  -6   4   7-0.93489 40.9087  12
   6  -4  -7 22.5357 41.0984  11
  -6   4   7 4.12910 34.6294  10
  -6   4   6 1646.93 69.2520   4
  -6   4   6 1633.84 96.6701  12
   6  -4  -5 20.3647 31.7182   3
  -6   4   5 7.46711 69.5469  12
   6  -4  -5 19.4284 71.8770  11
  -6   4   5 6.34418 36.9977   4
   6  -4  -4 6578.06 216.986  11
   6  -4  -4 7347.03 154.435   3
   6  -4  -3 7891.71 239.884  11
   6  -4  -3 8400.26 173.944   3
  -6   4   3 7588.58 215.656  12
   6  -4  -2 2918.85 165.450  11
   6  -4  -2 2718.81 105.040   3
  -6   4   2 2753.67 148.911  12
   6  -4  -1 102176. 828.765  11
   6  -4  -1 103761. 639.512   3
   6  -4   0 32588.6 460.426  11
   6  -4   0 32756.6 361.967   3
   6  -4   1 1335.93 121.730  11
   6  -4   1 1531.14 88.8435   3
  -6   4  -1 1321.60 86.8888   8
  -6   4  -1 1142.28 86.2517  12
   6  -4   2 3583.68 157.088  11
  -6   4  -2 3472.92 136.705   8
   6  -4   3 6622.62 203.312  11
   6  -4   3 7195.46 167.078   3
  -6   4  -3 7142.18 200.533   8
   6  -4   4 12175.5 254.555  11
   6  -4   4 13002.7 219.370   3
  -6   4  -4 12714.9 258.441   8
   6  -4   5 1897.87 112.881  11
   6  -4   5 2257.69 97.3685   3
  -6   4  -5 1899.80 116.425   8
   6  -4   6 43.4513 57.1905  11
  -6   4  -6 101.754 63.0661   8
   6  -4   6 67.4304 42.9864   3
   6  -4   7 118.420 51.8157  11
  -6   4  -7 119.246 53.4055   8
   6  -4   7 136.125 39.5085   3
   6  -4   8 64.5671 32.4936   3
  -6   4  -9 55.4641 32.8050   8
   6  -4   9 53.6794 23.4749   3
   6  -3  -8 309.093 44.5929  11
  -6   3   8 231.458 42.0710  10
  -6   3   8 232.394 38.2576  12
  -6   3   7 16.2202 52.3855  12
   6  -3  -7 4.39700 54.6427  11
  -6   3   7 6.40455 28.6379   4
  -6   3   6 3.90471 68.6711  12
   6  -3  -6 24.4854 76.3836  11
  -6   3   6 46.0307 39.1802   4
  -6   3   5 44.4543 77.5306  12
   6  -3  -5-3.41052 82.2127  11
  -6   3   5 61.1386 49.2422   4
   6  -3  -5 24.5532 32.5209   3
   6  -3  -4 4952.93 206.826  11
   6  -3  -4 6257.10 143.500   3
   6  -3  -3 41007.7 531.890  11
   6  -3  -3 41623.9 382.916   3
   6  -3  -2 1337.12 124.062  11
   6  -3  -2 1372.78 78.2314   3
  -6   3   2 1352.49 119.571  12
   6  -3  -1 6713.77 225.258  11
   6  -3  -1 7050.19 162.421   3
  -6   3   1 6595.70 200.229  12
   6  -3   0 375.311 55.0197   3
   6  -3   0 403.287 100.365  11
  -6   3   0 358.372 60.1188   8
  -6   3   0 375.778 77.7094  12
   6  -3   1 2890.74 151.361  11
   6  -3   1 3228.90 117.981   3
  -6   3  -1 2806.11 121.154   8
  -6   3  -1 2477.21 113.393  12
   6  -3   2 565.508 87.6172  11
   6  -3   2 605.893 61.2973   3
  -6   3  -2 560.577 77.0290   8
   6  -3   3 1142.48 104.670  11
   6  -3   3 1259.63 76.9379   3
  -6   3  -3 1243.66 99.9041   8
   6  -3   4 1061.73 95.3016  11
   6  -3   4 1232.76 76.8047   3
  -6   3  -4 1119.01 102.366   8
   6  -3   5 8.79173 57.8612  11
  -6   3  -5-22.2625 64.7038   8
   6  -3   5 18.2899 38.3701   3
   6  -3   6-2.25987 49.9162  11
  -6   3  -6 32.5518 58.6968   8
   6  -3   6 3.69987 36.8232   3
   6  -3   7 1337.62 66.8141   3
   6  -3   8 2964.67 82.1299   3
  -6   3  -8 2690.19 96.1948   8
   6  -3   9 5791.90 91.1624   3
  -6   3  -9 5091.85 98.5999   8
   6  -2  -8 15846.1 223.766  11
  -6   2   8 13813.5 191.363  12
  -6   2   7 32704.0 332.012  10
  -6   2   7 32828.2 312.376   4
   6  -2  -6 5658.90 195.675  11
  -6   2   6 5894.14 186.903  12
   6  -2  -5 1723.12 135.356  11
  -6   2   5 2110.42 102.997   4
  -6   2   5 1912.85 128.183  12
   6  -2  -4 33.8238 91.8674  11
  -6   2   4 89.1556 52.7587   4
   6  -2  -3 67525.8 670.534  11
  -6   2   3 66105.3 609.921  12
   6  -2  -2 26410.1 417.252  11
   6  -2  -2 27139.4 301.151   3
   6  -2  -1 795.550 107.098  11
   6  -2  -1 759.755 60.1558   3
  -6   2   1 793.718 70.6139   8
  -6   2   1 818.095 97.5075  12
   6  -2   0 6701.24 215.404  11
  -6   2   0 6476.23 175.220   8
   6  -2   1 3864.72 168.947  11
   6  -2   1 4474.28 130.135   3
  -6   2  -1 4493.62 142.504   4
  -6   2  -1 3833.84 146.313   8
  -6   2  -1 3353.04 128.958  12
   6  -2   2 3472.95 151.567  11
   6  -2   2 4136.38 124.810   3
  -6   2  -2 4160.43 126.516   4
  -6   2  -2 3732.75 144.608   8
   6  -2   3 2935.47 105.884   3
  -6   2  -3 2966.09 138.010   8
   6  -2   4 2564.42 96.7762   3
  -6   2  -4 2461.04 127.642   8
   6  -2   5 461.180 52.3486   3
  -6   2  -5 435.654 79.6668   8
   6  -2   6 1363.59 67.4305   3
   6  -2   7 1463.73 63.2359   3
  -6   2  -7 1507.57 82.1120   8
   6  -2   8 1604.58 55.4375   3
  -6   2  -8 1714.68 69.5364   8
  -6   1   9 5792.65 107.759  12
   6  -1  -8 1762.77 94.0625  11
  -6   1   8 1832.36 86.7884  10
  -6   1   8 1631.75 85.4774  12
  -6   1   7 13.0574 61.7708  12
   6  -1  -7-3.60595 68.8606  11
  -6   1   7 68.6923 54.7504  10
  -6   1   7 54.7772 42.3920   4
   6  -1  -6 483.451 91.2284  11
  -6   1   6 565.553 75.0009  10
  -6   1   6 620.053 68.2038   4
  -6   1   6 470.637 85.6059  12
  -6   1   5 119.394 76.8669  12
   6  -1  -5 111.190 86.1398  11
  -6   1   5 109.566 60.5909  10
  -6   1   5 95.8545 54.8443   4
   6  -1  -4-24.1847 83.4168  11
  -6   1   4 8.25438 56.7730   4
  -6   1   3 165.614 85.8045  12
   6  -1  -3 85.3438 86.1320  11
  -6   1   3 126.383 57.4695   4
   6  -1  -2 11087.1 274.871  11
  -6   1   2 11465.3 210.519   8
  -6   1   2 11305.7 253.523  12
   6  -1  -1 1403.43 118.895  11
  -6   1   1 1655.97 99.9306   4
  -6   1   1 1413.61 89.9700   8
  -6   1   1 1440.55 108.782  12
  -6   1   0 29.7566 61.3517  12
   6  -1   0-9.16658 69.0363  11
  -6   1   0 22.1176 51.4114   8
  -6   1   0 35.1268 46.1673   4
  -6   1  -1 7737.62 175.325   4
  -6   1  -1 7379.05 194.332   8
  -6   1  -2 5995.41 183.453   8
  -6   1  -3 3391.17 144.006   8
  -6   1  -4 28.3302 65.8542   8
  -6   1  -6 69.9488 48.2019   8
  -6   1  -7 3525.69 101.553   8
  -6   1  -8 8504.85 127.653   6
   6   0  -9 19568.2 212.122  11
  -6   0   9 22540.8 232.078  10
  -6   0   9 22575.0 204.973   4
  -6   0   9 19416.0 205.665  12
  -6   0   8 116.309 54.1079  12
   6   0  -8 149.927 54.8691  11
  -6   0   8 212.470 53.0903  10
  -6   0   8 178.806 41.9173   4
   6   0  -7 4244.91 152.089  11
  -6   0   7 4632.56 137.928  10
  -6   0   7 4342.39 145.424  12
  -6   0   6 43.4642 72.8348  12
   6   0  -6 71.6014 73.6790  11
  -6   0   6 59.6861 55.3132  10
  -6   0   6 58.9131 48.5932   4
   6   0  -5 331.489 86.4839  11
  -6   0   5 395.546 65.1459  10
  -6   0   5 568.385 74.9330   4
  -6   0   5 488.287 89.3868  12
   6   0  -4 144.662 81.1623  11
  -6   0   4 101.493 53.8543  10
   6   0  -3 1288.68 114.418  11
  -6   0   3 1510.27 99.9892   4
  -6   0   3 1355.76 79.1562   8
  -6   0   3 1417.40 114.876  12
  -6   0   2 4759.89 144.403   8
  -6   0   2 4813.12 171.857  12
  -6   0   1 1380.86 90.8063   4
  -6   0   1 1253.61 88.4461   8
  -6   0   1 1210.16 101.133  12
  -6   0   0 569.755 73.5141   8
  -6   0   0 493.407 74.8559  12
  -6   0  -1 3173.88 138.208   8
  -6   0  -1 2761.86 110.210  12
  -6   0  -2 9302.80 214.341   8
  -6   0  -3 1435.88 102.398   8
  -6   0  -5 194.340 53.6487   8
  -6   0  -5 197.287 46.4574   6
  -6   0  -6 27.9017 35.3328   6
  -6   0  -6-4.38689 36.6202   8
  -6   0  -7 13210.8 148.753   8
  -6   0  -7 15141.4 179.539   6
  -6  -1   9 1898.51 74.8566  10
  -6  -1   9 2254.12 76.3462   4
   6   1  -8 1371.86 76.1435  11
  -6  -1   8 1520.69 89.7875  12
   6   1  -7 960.581 80.9449  11
  -6  -1   7 1196.21 80.3155  10
  -6  -1   7 1062.59 90.4528  12
  -6  -1   6 2288.14 103.616  10
  -6  -1   6 2465.69 124.944  12
  -6  -1   5 986.678 72.5760  10
  -6  -1   5 931.438 101.958  12
  -6  -1   4 1412.68 94.9787   4
  -6  -1   4 1235.57 75.2013   8
  -6  -1   3 5541.42 146.481   8
  -6  -1   3 5577.66 180.244  12
  -6  -1   2 5852.20 155.956   8
  -6  -1   2 5675.40 178.986  12
  -6  -1   1 1380.11 93.3426   8
  -6  -1   1 1333.30 100.336  12
  -6  -1   0 4740.32 135.818   4
  -6  -1   0 4320.33 148.511   8
  -6  -1  -1 4085.68 142.920   8
  -6  -1  -1 3378.87 112.135  12
  -6  -1  -2 54.2713 53.0051   8
  -6  -1  -4 4524.01 132.134   8
  -6  -1  -4 4678.65 121.789   6
  -6  -1  -5 17456.9 222.781   8
  -6  -1  -5 18071.0 220.293   6
  -6  -1  -6 299.614 31.5082   8
  -6  -2   9 7338.10 127.271  10
  -6  -2   9 6936.26 126.288  12
  -6  -2   8 3213.56 101.020  10
  -6  -2   8 3214.12 112.722  12
  -6  -2   7 102.094 62.9549  12
  -6  -2   7 94.3049 43.9327  10
  -6  -2   7 99.0985 48.3586   4
  -6  -2   6 414.720 49.8641  10
  -6  -2   6 481.711 66.9227   4
  -6  -2   6 499.999 83.9318  12
  -6  -2   5 2749.82 122.275   4
  -6  -2   5 2525.98 131.622  12
  -6  -2   4 53344.5 496.335   4
  -6  -2   4 45415.3 398.147   8
  -6  -2   3 242.433 79.6704  12
  -6  -2   3 342.651 62.9480   4
  -6  -2   3 269.557 53.9959   8
  -6  -2   2 339.585 76.0032  12
  -6  -2   2 525.001 63.5247   4
  -6  -2   2 402.607 61.3523   8
  -6  -2   1 75.8614 61.2973  12
   6   2  -1 61.4122 30.4028   5
  -6  -2   1 58.3855 49.8803   8
  -6  -2   1 39.3354 40.5844   4
  -6  -2   0 803.382 74.4994   8
  -6  -2   0 623.187 69.8776  12
  -6  -2  -1 3192.18 120.643   8
  -6  -2  -3 2328.71 95.4687   8
  -6  -2  -3 2544.63 86.5266   6
  -6  -2  -4 3876.61 105.338   8
  -6  -2  -4 4101.61 101.832   6
  -6  -2  -5 1.98173 24.0452   6
  -6  -2  -5 14.5096 31.1696   9
  -6  -2  -5 23.7588 21.5554   8
  -6  -3   9 16771.3 193.901   4
  -6  -3   9 10501.2 144.773  12
  -6  -3   8 488.586 41.9251  10
  -6  -3   8 643.358 62.8487  12
  -6  -3   7 2823.82 110.818   4
  -6  -3   7 1977.15 99.9848  12
  -6  -3   6 4177.46 143.544  12
  -6  -3   5 3316.82 132.484  12
   6   3  -4 899.193 52.1500   5
  -6  -3   4 1002.43 78.2123   4
  -6  -3   3 702.723 68.8587   4
  -6  -3   3 573.148 63.3851   8
  -6  -3   3 543.909 77.5415  12
  -6  -3   2-22.9185 63.2840  12
   6   3  -2 5.06536 34.8183   5
  -6  -3   2 10.8745 43.4030   8
  -6  -3   2-4.43495 38.7300   4
   6   3  -1 418.564 47.2238   5
  -6  -3   1 499.272 65.0774   8
  -6  -3   1 422.022 64.8760  12
  -6  -3   0 115.993 49.1285  12
  -6  -3   0 129.150 49.7463   8
  -6  -3  -2 4852.21 123.390   8
  -6  -3  -3 392.376 43.8767   8
  -6  -3  -3 709.458 47.1684   6
  -6  -3  -4 70.2473 23.6362   6
  -6  -3  -4 61.9725 32.0553   9
  -6  -4   9 63.0315 26.5268   4
  -6  -4   8 8.55638 37.6256  12
  -6  -4   8-6.66195 35.7949   4
  -6  -4   7 56.3192 51.9085  12
  -6  -4   6 6457.51 154.011   4
  -6  -4   6 4975.25 139.997  12
  -6  -4   5 183.764 63.2733  12
   6   4  -5 253.818 33.1587   5
  -6  -4   5 282.856 52.1699   4
  -6  -4   4 134.892 64.0125  12
   6   4  -4 146.207 35.7840   5
  -6  -4   4 175.036 45.7423   4
  -6  -4   3 31.1367 57.9811  12
   6   4  -3 71.8968 34.1793   5
  -6  -4   3 62.8420 40.3804   4
  -6  -4   2 8.30668 49.3044  12
   6   4  -2 15.1706 33.8580   5
  -6  -4   2 7.89728 35.2092   9
  -6  -4   2-8.93247 43.1525   8
  -6  -4   1 59.8567 44.6261  12
   6   4  -1 72.6518 33.2712   5
  -6  -4   1 94.3763 41.6843   9
  -6  -4   1 107.139 46.7561   8
  -6  -4   0 1689.93 79.7366   9
  -6  -4   0 1336.28 63.9088  12
  -6  -4  -1 13242.9 193.719   9
  -6  -4  -1 14398.4 193.126   8
  -6  -4  -2 596.984 51.5478   9
  -6  -4  -3 1993.20 65.1282   9
  -6  -5   8 1916.75 62.9053  12
  -6  -5   7 4.39470 38.0439  12
  -6  -5   7-2.70064 29.6850   4
  -6  -5   6 22.5305 44.4359  12
   6   5  -6 22.0335 19.8611   5
  -6  -5   6 42.7719 36.6360   4
  -6  -5   5 260.962 43.1653   4
  -6  -5   4 58.3768 49.3628  12
   6   5  -4 42.3592 28.3229   5
  -6  -5   4 57.0342 29.9713   4
  -6  -5   3 74.1038 47.7998  12
   6   5  -3 85.0940 31.0067   5
   6   5  -2 359.279 39.9222   5
  -6  -5   2 253.334 34.8849   9
  -6  -5   2 280.020 46.2338  12
  -6  -5   1 12.5051 32.1533  12
  -6  -5   1 17.0532 29.7066   9
   6   5   0 5186.28 97.4741   5
  -6  -5   0 4791.19 103.458   9
   6   5   1 36555.3 237.968   5
  -6  -5  -1 36076.3 258.908   9
  -6  -6   6 108.443 32.8519  12
  -6  -6   4 73.0889 33.7421  12
   6   6  -4 79.7452 20.5798   5
  -6  -6   3 74.7624 29.5199  12
   6   6  -3 113.036 22.2961   5
   7  -6   0 1649.14 82.0845  11
   7  -6   1 613.694 63.7929  11
   7  -6   1 896.833 41.5427   3
   7  -6   2 1378.99 76.0737  11
   7  -6   2 2061.52 60.1791   3
   7  -6   3 1797.89 80.5386  11
   7  -6   3 2794.90 67.1592   3
   7  -6   4 101.568 37.6807  11
   7  -6   4 141.101 21.5513   3
   7  -5  -1 1351.49 47.7710   3
  -7   5   1 1276.98 56.7526   4
   7  -5   0 28.4544 53.1372  11
  -7   5   0 45.1035 27.5107   4
   7  -5   0 56.3712 22.0904   3
   7  -5   1 238.369 58.2885  11
   7  -5   1 439.453 35.8864   3
   7  -5   2 904.238 73.9503  11
   7  -5   2 1146.36 49.4247   3
   7  -5   3 54.6989 44.9130  11
   7  -5   3 15.2706 21.5314   3
   7  -5   4-3.00278 34.0172  11
   7  -5   4 3.50725 18.4304   3
   7  -4  -3 22983.2 259.639  11
   7  -4  -2 6953.97 160.541  11
  -7   4   2 9842.40 152.674   4
   7  -4  -1 2682.57 114.957  11
  -7   4   1 3514.17 95.1141   4
   7  -4   0 73.2438 60.3137  11
  -7   4   0 59.0608 31.1618   4
   7  -4   0 47.2961 22.8309   3
   7  -4   1 94.2387 55.2733  11
  -7   4  -1 83.2913 27.4164   4
   7  -4   1 90.6790 24.9079   3
   7  -4   2 0.66606 50.0111  11
   7  -4   2 15.5899 22.5190   3
   7  -4   3 21.9718 41.1492  11
  -7   4  -3 38.2175 25.2207   8
   7  -4   3 29.8775 21.8626   3
   7  -4   4 4.26210 18.0741   3
  -7   4  -5 7.46702 22.0367   8
   7  -3  -4 824.912 63.2621  11
  -7   3   4 690.514 51.3683  12
   7  -3  -3 333.377 57.0359  11
  -7   3   3 252.287 44.7095  12
   7  -3  -2 2518.41 108.934  11
  -7   3   2 1947.42 78.6674  12
   7  -3  -1 1810.37 103.145  11
  -7   3   1 1239.04 59.5483  12
   7  -3   0 433.578 67.8651  11
  -7   3   0 695.356 50.2478   4
   7  -3   1 2389.18 102.993  11
  -7   3  -2 1494.05 64.1019   8
  -7   3  -3 1092.08 58.2160   8
  -7   3  -4 92.7463 32.2528   8
  -7   3  -5 16.5110 22.7259   8
  -7   2   5 4703.58 100.171   4
  -7   2   5 2882.11 83.7305  12
  -7   2   4 40.8937 39.8699  12
   7  -2  -4 49.5116 41.0005  11
   7  -2  -3 582.402 61.7291  11
  -7   2   3 540.858 53.8115  12
  -7   2   2 199.968 46.9507  12
   7  -2  -2 209.530 55.7691  11
  -7   2   1 421.069 46.0951   4
  -7   2   1 190.533 39.3589  12
  -7   2   0 206.155 33.1505   4
  -7   2  -1 396.796 43.2313   8
  -7   2  -2 7457.60 139.118   8
  -7   2  -3 4835.24 109.966   8
  -7   2  -4 245.500 36.8918   8
  -7   2  -5 1388.06 54.3389   8
  -7   1   5-12.4273 34.5229  12
  -7   1   5 2.22611 26.2081   4
  -7   1   4 454.978 46.2818   4
  -7   1   4 243.488 48.6647  12
  -7   1   3 23.7999 43.9178  12
  -7   1   3 62.6287 34.0681   4
  -7   1   2 1252.78 65.3391   4
  -7   1   2 723.427 59.3402  12
  -7   1   1 3797.36 99.5427   4
  -7   1   1 2024.16 72.9486  12
  -7   1   0 4216.72 101.778   8
  -7   1  -1 367.966 43.6912   8
  -7   1  -2 5625.84 119.652   8
  -7   1  -3 2267.13 75.6287   8
  -7   1  -4 12.3054 24.8636   8
  -7   0   5 361.387 37.4618   4
  -7   0   5 236.250 42.4306  12
  -7   0   4 5875.96 122.399   4
  -7   0   4 3960.09 108.107  12
  -7   0   3 85.1790 42.6264  12
  -7   0   3 158.022 35.8234   4
  -7   0   2 868.818 53.6600   4
  -7   0   2 512.772 52.5231  12
  -7   0   1 12.5146 29.0546   8
  -7   0   0 7172.79 129.142   8
  -7   0  -1 13219.3 176.238   8
  -7   0  -2 78.3145 32.7245   8
  -7   0  -3 3169.49 79.9970   8
  -7  -1   5 671.546 44.4948   4
  -7  -1   5 387.807 43.5096  12
  -7  -1   4-1.73181 35.7312  12
  -7  -1   4 4.12709 26.3063   4
  -7  -1   3 69.3330 36.3492  12
  -7  -1   3 107.049 29.0206   4
  -7  -1   2 18.9983 31.6941  12
  -7  -1   1 188.377 34.2783   8
  -7  -1   0 1158.02 57.0467   8
  -7  -1  -1 222.593 34.9222   8
  -7  -1  -2 498.673 37.9620   8
  -7  -2   4 48.4641 27.7196  12
   0   0   0    0.00    0.00   0

TITL FZDH15 in P-1
REM P-1 (#2 in standard setting)
CELL 1.54184   5.953321  10.880988  13.177843 113.7997  90.4964  98.6123
ZERR    2.00   0.000135   0.000236   0.000305   0.0021   0.0019   0.0018
LATT  1
SFAC C H F
UNIT 34.00 56.00 4.00
TREF
HKLF 4
END
;

_shelx_hkl_checksum   76144

#==============================================================================
#     End of CIF
#==============================================================================
